# Supplementary material for: FGL2-targeting T cells exhibit antitumor effects on glioblastoma and recruit tumor-specific brain-resident memory T cells
Source: Nat Commun. 2023 Feb 10;14:735. doi: 10.1038/s41467-023-36430-2 (PMC9911733; doi:10.1038/s41467-023-36430-2)
Supplement: Supplementary file 3 — Reporting Summary [file 41467_2023_36430_MOESM3_ESM.xlsx]

## Sheet: Fig.1
Fig.1d	(%) GFP+Tumor cells
	DBT+T-Ctr	DBT+T-aFGL2
	9.82	13.4
	7.34	7.66
	9.02	8.81
	7.15	7.56
	(%)GZMB+ of CD8T
	T-Ctr	T-αFgl2
	46.8	63.1
	46.3	60
	48.7	64.1
	38.1	51.6
	(%)TNFa+ of CD8T
	T-Ctr	T-αFgl2
	8.53	5.37
	7.82	6.34
	6.63	6.41
	13.5	17.4
	(%)IFNy+ of CD8T
	T-Ctr	T-αFgl2
	5.84	5.66
	4.12	3.8
	3.93	2.98

## Sheet: Fig.2
Fig.2d
Days	NT					T-Ctr					T-ɑFGL2
6	33600000	674000000	198000000	452000000	325000000	457000000	358000000	196000000	196000000	435000000	573000000	361000000	242000000	189000000	397000000
15	3180000000	1380000000				3060000000	109000000	1380000000			1150000000	294000000
23											67400000	1200000
30											175000	124000
Fig.2e						Fig.2h
	Days	NT	T-Ctr	T-aFGL2			Days	T-Ctr	T-aFGL2
	8	1					31	1
	8	1					29	1
	9	1					28	1
	9	1					24	1
	11	1					24	1
	13	1					22	1
	13	1
	14	1					28		1
	14	1					29		1
	15	1					31		1
							33		1
	9		1				35		1
	10		1				45		0
	13		1				45		0
	15		1
	16		1
	17		1
	17		1
	18		1
	18		1
	20		1
	20		1
	25		1
	25		1
	13			1
	16			1
	17			1
	17			1
	18			1
	19			1
	19			1
	25			1
	25			1
	25			1
	25			1
	26			1
	27			1
	27			1
	70			0
	70			0
	70			0
	70			0
	70			0
	70			0

## Sheet: Fig.3
Fig.3b				Fig.3c
Days	Naive mice	T-ɑFGL2 survivors				Tumor volume(DBT-sc-rechallenge)
12	1					Mice	D7	D11
15	1				Naïve	1	64.0963	144.367
15	1					2	61.3456	90.9254
16	1					3	37.3384	120.354
18	1
18	1				T-aFGL2 survivors	1	37.3625	132.023
22	1					2	41.5207	101.647
40		0				3	55.6321	122.265
40		0
40		0
40		0
40		0
40		0
40		0
Fig.3e	ratio of CD8+T/CD4+T					Fig.3f	CD8+T cells per brain
	Naive-BIL	T-αFGL2 survivor-BIL	T-αFGL2 survivor-dLN				Naive	T-αFGL2 survivors
	0.380296	3.73957	0.414141				3174	33048
	0.356784	4.90196	0.378963				4356	49485
	0.45614	1.76689	0.29726				1511	82016
		2.32692	0.31441					21332
		1.82353	0.366057					41203

## Sheet: Fig.4-5
Fig.4c						Fig.4e
Days	DBT+BIL-CD8T	DBT+BIL-CD4T	DBT+PB-CD8T	DBT+dLN-CD8T		Days	Naive	Long term survivor with transplanted CD8+TRM
14			1			15	1
17		1	1	1		17	1
20		1		1		18	1
13			1			17	1
25		1				40		0
13			1			40		0
16		1		1		40		0
17				1		40		0
40	0					40		0
40	0					40		0
40	0					40		0
40	0					40		0
40	0					40		0
40	0					13	1
40	0					14	1
40	0					19	1
40	0					17	1
16				1		21	1
17				1
21			1
20			1
18			1
20			1
16		1
17		1
Fig.5b						Fig.5c
	Days	igG treated	DBT+TRM-BILs				Days	αCD8	αCD4	αasGM1
	15	1	0				11	1	0	0
	13	1					12	1	0	0
	14	1					14	1
	28		0
	28		0				20		0	0
	28		0				20		0	0
	28		0				20		0	0
	28		0
	28		0
	14	1
	13	1
	14	1
Fig.5e
(%)CD69+CD103- of CD44+CD8+T cells				(%)CD69+CD103+ of CD44+CD8+T cells			(%)CD69+CD62L- of CD44+CD8+T cells
PB	BIL			PB	BIL		PB	BIL
0.52	54			4.29	58.7		1.09	56.9
4.69	50.6			12.9	34.2		2.65	64.5
2.72	45.1			0.22	15.5		0.38	60.5
4.31	45.7			6.93	39.3

## Sheet: Fig.6b
Fig.6b
CD8+Trm-TCRa				CD8+Trm-TCRb				dLN-CD44+CD8+T-TCRb
CDR3(pep)	V	J	copy	CDR3(pep)	V	J	copy	CDR3(pep)	V	J	copy
ALDDSGYNKLT	mTRAV9D-4*01	mTRAJ11*01	137929	ASSRYRTGEGERLF	mTRBV17*01	mTRBJ1-4*02	6114	ASGDSRLNYAEQF	mTRBV13-2*01	mTRBJ2-1*01	3
ALNNNRIF	mTRAV13D-2*01	mTRAJ31*02	72270	ASSGYRTGEGERLF	mTRBV17*01	mTRBJ1-4*02	7	ASSAAGHERLF	mTRBV13-1*02	mTRBJ1-4*02	1208
AVSPSSNTDKVV	mTRAV9D-3*01	mTRAJ34*01	61528	ASSRYRTGEGERLF	mTRBV17*01	mTRBJ1-4*02	20	ASSQGGRAETLY	mTRBV5*01	mTRBJ2-3*01	6
AVNNAGAKLT	mTRAV7-3*01	mTRAJ39*01	41325	ASSRYRAGEGERLF	mTRBV17*01	mTRBJ1-4*02	32	AWSLAGNTEVF	mTRBV31*01	mTRBJ1-1*01	2740
AVSANSGTYQR	mTRAV3D-3*01	mTRAJ13*01	26323	ASSRYRTGEGERLF	mTRBV17*01	mTRBJ1-4*02	31	ASGDSPNTEVF	mTRBV13-2*03	mTRBJ1-1*01	1842
AMEPGSALGRLH	mTRAV13D-4*01	mTRAJ18*01	21610	*	mTRBV17*01	mTRBJ1-4*02	4	ASSDEMGGDTQY	mTRBV13-1*02	mTRBJ2-5*01	2117
ALSLTTASLGKLQ	mTRAV6-5*02	mTRAJ24*01	18482	ASSRYRTGEGERLF	mTRBV17*01	mTRBJ1-4*02	2	ASSQGWGQDTQY	mTRBV2*01	mTRBJ2-5*01	416
AVSGPSNTDKVV	mTRAV3D-3*01	mTRAJ34*01	11280	ASSRYRTGEGERLF	mTRBV17*01	mTRBJ1-4*02	23	ASSGQEQY	mTRBV13-1*02	mTRBJ2-7*01	2874
ANPNSAGNKLT	mTRAV7-3*03	mTRAJ17*01	8181	ASSRHRTGEGERLF	mTRBV17*01	mTRBJ1-4*02	15	ASGERTGEVF	mTRBV13-2*01	mTRBJ1-1*01	1855
AVSSLLPGTGSNRLT	mTRAV7D-3*01	mTRAJ28*01	6416	ASSRYRTGEGERLF	mTRBV17*01	mTRBJ1-4*02	9	ASSQTGTGRTPLY	mTRBV14*01	mTRBJ1-6*01	2402
AAIMTTASLGKLQ	mTRAV5D-4*04	mTRAJ24*01	4630	*	mTRBV17*01	mTRBJ1-4*02	4	ASSQVGAGTEVF	mTRBV5*01	mTRBJ1-1*01	308
AASEHVGDNSKLI	mTRAV7D-4*01	mTRAJ38*01	3825	ASSRYRTGEDERLF	mTRBV17*01	mTRBJ1-4*02	2	ASSDGGAGTEQF	mTRBV13-1*02	mTRBJ2-1*01	2678
ALDDSGYNKLT	mTRAV9D-3*01	mTRAJ11*01	2531	ASSRYRTGEGARLF	mTRBV17*01	mTRBJ1-4*02	3	ASSQGGLAETLY	mTRBV5*01	mTRBJ2-3*01	595
VVGATSSGQKLV	mTRAV11D*01	mTRAJ16*01	2313	ASSRYRTGEGGRLF	mTRBV17*01	mTRBJ1-4*02	22	*	mTRBV24*04	mTRBJ1-1*01	13
AVSPSSNTDKVV	mTRAV9-3*03	mTRAJ34*01	2150	ASSRYGTGEGERLF	mTRBV17*01	mTRBJ1-4*02	21	ASRSREYNSPLY	mTRBV13-1*02	mTRBJ1-6*01	1794
ALSVNQGGSAKLI	mTRAV12-2*01	mTRAJ57*01	2091	ASSRYKTGESERLF	mTRBV17*01	mTRBJ1-4*02	3	ASSQDWGGAETLY	mTRBV5*04	mTRBJ2-3*01	705
ALDDSGYNKLT	mTRAV9-4*01	mTRAJ11*01	1971	ASSSYRTGEGERLF	mTRBV17*01	mTRBJ1-4*02	2	ASSQGGDEQY	mTRBV5*01	mTRBJ2-7*01	610
AASMPGSGGSNAKLT	mTRAV9D-1*01	mTRAJ42*01	1900	ASSRYRTGEGKRLF	mTRBV17*01	mTRBJ1-4*02	2	ASSQGQGLY	mTRBV2*01	mTRBJ2-4*01	226
AVSPSSNTDKVV	mTRAV9-4*01	mTRAJ34*01	1702	ASRRYRTGEGERLF	mTRBV17*01	mTRBJ1-4*02	2	ASGDGNNQDTQY	mTRBV13-2*01	mTRBJ2-5*01	1093
AHNYAQGLT	mTRAV6D-6*02	mTRAJ26*01	1657	ASSRCRTGEGERLF	mTRBV17*01	mTRBJ1-4*02	20	ASGDATGGNQNTLY	mTRBV13-2*01	mTRBJ2-4*01	2866
AASRGSALGRLH	mTRAV10*01	mTRAJ18*01	1340	ASSRYRTGEGERLF	mTRBV17*01	mTRBJ1-4*02	8	ASSDVGTGTNERLF	mTRBV13-1*02	mTRBJ1-4*02	1374
ALGDYAQGLT	mTRAV6D-6*02	mTRAJ26*01	1081	ASSRYRTGEGERLF	mTRBV17*01	mTRBJ1-4*02	6	ASSDRGGDIEVF	mTRBV13-3*01	mTRBJ1-1*01	9
*	mTRAV4-2*01	mTRAJ40*01	848	ASSRYRTGEGERLF	mTRBV17*01	mTRBJ1-4*02	24	AWSPGAANSDYT	mTRBV31*02	mTRBJ1-2*01	11
AASEASSGSWQLI	mTRAV7D-4*03	mTRAJ22*01	844	ASSRYRTGGGERLF	mTRBV17*01	mTRBJ1-4*02	22	ASRRNSGNTLY	mTRBV14*01	mTRBJ1-3*01	2300
AANYGNEKIT	mTRAV7D-5*01	mTRAJ48*01	714	ASSIYRTGEGERLF	mTRBV17*01	mTRBJ1-4*02	3	ASKQGSEQF	mTRBV13-1*02	mTRBJ2-1*01	1440
SASIRGNNNRIF	mTRAV5-1*01	mTRAJ31*02	688					ASGADQDTQY	mTRBV13-2*01	mTRBJ2-5*01	1774
*	mTRAV4-2*01	mTRAJ12*01	618					ASSLNEQY	mTRBV29*01	mTRBJ2-7*01	1291
ALNNNRIF	mTRAV13D-2*01	mTRAJ31*02	548					ASGESQNTLY	mTRBV13-2*01	mTRBJ2-4*01	948
ALDDSGYNKLT	mTRAV9D-4*01	mTRAJ11*01	546					ASSQTGTETEVF	mTRBV5*04	mTRBJ1-1*01	192
AADTSAGNKLT	mTRAV4-3*02	mTRAJ17*01	528					*	mTRBV13-1*02	mTRBJ1-1*01	139
ALGDSGYNKLT	mTRAV9D-4*01	mTRAJ11*01	505					ASSDVGGRVLFAETLY	mTRBV13-1*02	mTRBJ2-3*01	1464
ALDGSGYNKLT	mTRAV9D-4*01	mTRAJ11*01	473					ASSGTAYNERLF	mTRBV13-3*01	mTRBJ1-4*02	958
APDDSGYNKLT	mTRAV9D-4*01	mTRAJ11*01	455					ARSQNTLY	mTRBV12-2*02	mTRBJ2-4*01	1253
ALDDSGYNKLT	mTRAV9D-4*01	mTRAJ11*01	422					ASSQEGQGISNERLF	mTRBV2*01	mTRBJ1-4*02	115
ALNDSGYNKLT	mTRAV9D-4*01	mTRAJ11*01	325					ASSWWTEEVF	mTRBV14*01	mTRBJ1-1*01	385
AVSPSSNTDKVV	mTRAV9D-3*01	mTRAJ34*01	309					ASSQTGAGNTLY	mTRBV5*04	mTRBJ1-3*01	809
APNNNRIF	mTRAV13D-2*01	mTRAJ31*02	278					ASRAETLY	mTRBV29*01	mTRBJ2-3*01	1496
AVGPSSNTDKVV	mTRAV9D-3*01	mTRAJ34*01	247					ASGQGARPD	mTRBV13-2*03	mTRBJ2-4*01	1287
ALSNNRIF	mTRAV13D-2*01	mTRAJ31*01	230					ASGDATGGNQNTLY	mTRBV13-2*01	mTRBJ2-4*01	7
AVSPPSNTDKVV	mTRAV9D-3*01	mTRAJ34*01	215					ASSGQGNYAEQF	mTRBV13-1*02	mTRBJ2-1*01	1247
AVSPSPNTDKVV	mTRAV9D-3*01	mTRAJ34*01	184					ASSQAANTEVF	mTRBV5*01	mTRBJ1-1*01	723
AQDDSGYNKLT	mTRAV9D-4*01	mTRAJ11*01	153					*	mTRBV13-2*01	mTRBJ2-1*01	9
VLNNNRIF	mTRAV13D-2*01	mTRAJ31*02	146					ASSDAGQGFTEVF	mTRBV13-1*02	mTRBJ1-1*01	1953
AVNSAGAKLT	mTRAV7-3*01	mTRAJ39*01	146					ASSQEEKGGPETLY	mTRBV5*01	mTRBJ2-3*01	706
ALSLTTASLGKLQ	mTRAV6-5*02	mTRAJ24*01	136					AWGTGASAETLY	mTRBV31*02	mTRBJ2-3*01	21
AANNAGAKLT	mTRAV7-3*03	mTRAJ39*01	129					ASSDQNTLY	mTRBV13-3*01	mTRBJ2-4*01	2701
AVSNAGAKLT	mTRAV7-3*01	mTRAJ39*01	121					ASSDATDYEQY	mTRBV13-3*01	mTRBJ2-7*01	1304
ALDDSGYNKLT	mTRAV9D-4*01	mTRAJ11*01	120					ASSSTGAERLF	mTRBV14*01	mTRBJ1-4*02	1211
AVDNAGAKLT	mTRAV7-3*01	mTRAJ39*01	120					ASSQDDSSAETLY	mTRBV5*01	mTRBJ2-3*01	703
ALDDSGYNKLT	mTRAV9D-4*01	mTRAJ11*01	115					ASSDNSAETLY	mTRBV13-3*01	mTRBJ2-3*01	2044
VLDDSGYNKLT	mTRAV9D-4*03	mTRAJ11*01	102					ASSPGQGEDTQY	mTRBV14*01	mTRBJ2-5*01	10
AMEPGSALGRLH	mTRAV13D-4*01	mTRAJ18*01	96					ASSWGTGGLEQY	mTRBV14*01	mTRBJ2-7*01	1043
AVGANSGTYQR	mTRAV3D-3*01	mTRAJ13*01	94					ASGESPNTGQLY	mTRBV13-2*01	mTRBJ2-2*01	677
TLNNNRIF	mTRAV13D-2*01	mTRAJ31*02	94					ASSDEGTGQDTQY	mTRBV13-3*01	mTRBJ2-5*01	8
AMEPGSALGRLH	mTRAV13D-4*01	mTRAJ18*01	93					ASSHTGTDNERLF	mTRBV5*04	mTRBJ1-4*02	655
ALDDSGYNKLT	mTRAV9D-4*01	mTRAJ11*01	86					SSSRDTQDTQY	mTRBV30*01	mTRBJ2-5*01	146
*	mTRAV9D-4*01	mTRAJ11*01	86					ASSSRDWGEDTQY	mTRBV19*03	mTRBJ2-5*01	215
AMGPGSALGRLH	mTRAV13D-4*01	mTRAJ18*01	83					ASSQEYWGPSSYEQY	mTRBV5*01	mTRBJ2-7*01	581
AVSSLLPGTGSNRLT	mTRAV7-3*01	mTRAJ28*01	81					ASRYRGANSDYT	mTRBV4*01	mTRBJ1-2*01	71
AVSANSGTYQR	mTRAV3D-3*01	mTRAJ13*01	80					ASSQTGGLSYEQY	mTRBV2*01	mTRBJ2-7*01	117
AVSPSSNTNKVV	mTRAV9D-3*01	mTRAJ34*02	74					ASSDRYEQY	mTRBV13-3*01	mTRBJ2-7*01	1584
AVSANSGTYQR	mTRAV3D-3*01	mTRAJ13*01	73					ASRPRGGAETLY	mTRBV19*03	mTRBJ2-3*01	170
AVSADSGTYQR	mTRAV3D-3*01	mTRAJ13*01	70					*	mTRBV13-2*01	mTRBJ2-5*01	592
ALSPTTASLGKLQ	mTRAV6-5*02	mTRAJ24*01	70					ACTGGASETLY	mTRBV31*02	mTRBJ2-3*01	169
ALDNSGYNKLT	mTRAV9D-4*01	mTRAJ11*01	69					ASGGRDRETLY	mTRBV13-2*01	mTRBJ2-3*01	1306
AMEPGPALGRLH	mTRAV13D-4*01	mTRAJ18*01	68					*	mTRBV13-2*01	mTRBJ2-3*01	65
AVSVNSGTYQR	mTRAV3D-3*01	mTRAJ13*01	67					ASSSRLGGGEQY	mTRBV17*01	mTRBJ2-7*01	121
ALNNNRIF	mTRAV13D-2*01	mTRAJ31*01	65					*	mTRBV14*01	mTRBJ2-1*01	1250
ALSLTAASLGKLQ	mTRAV6-5*02	mTRAJ24*01	64					ASSDGGYEQY	mTRBV13-1*02	mTRBJ2-7*01	785
ALSLTTAGLGKLQ	mTRAV6-5*02	mTRAJ24*01	63					ASSLGGRDYAEQF	mTRBV3*01	mTRBJ2-1*01	5
AVNDAGAKLT	mTRAV7-3*01	mTRAJ39*01	61					ASSEGTGGHAEQF	mTRBV13-1*02	mTRBJ2-1*01	8
AVSPSSNTDKVV	mTRAV9D-3*01	mTRAJ34*01	61					*	mTRBV4*01	mTRBJ1-3*01	61
ALSLTTASLGKLQ	mTRAV6-5*02	mTRAJ24*01	60					ASSPWTGQDTQY	mTRBV14*01	mTRBJ2-5*01	714
AVSSLQPGTGSNRLT	mTRAV7D-3*01	mTRAJ28*01	56					ASSETGGGAETLY	mTRBV14*01	mTRBJ2-3*01	4
ALSLATASLGKLQ	mTRAV6-5*02	mTRAJ24*01	52					ASSQDLEQY	mTRBV2*01	mTRBJ2-7*01	230
ALEDSGYNKLT	mTRAV9D-4*01	mTRAJ11*01	52					ASSQTENTEVF	mTRBV5*04	mTRBJ1-1*01	699
AVNPSSNTDKVV	mTRAV9D-3*01	mTRAJ34*01	50					ASSELGNYAEQF	mTRBV13-3*01	mTRBJ2-1*01	2
ALDNNRIF	mTRAV13D-2*01	mTRAJ31*02	50					ASSQDGTGANERLF	mTRBV2*01	mTRBJ1-4*02	506
AASMPGSGGSNAKLT	mTRAV9-2*01	mTRAJ42*01	49					ASSQRGINYAEQF	mTRBV2*01	mTRBJ2-1*01	167
AVSPSSNTDKVV	mTRAV9D-3*01	mTRAJ34*01	47					ASAGARGETLY	mTRBV19*03	mTRBJ2-3*01	197
AVSGPPNTDKVV	mTRAV3D-3*01	mTRAJ34*01	47					ASSFGVSAETLY	mTRBV14*01	mTRBJ2-3*01	352
ALEDSGYNKLT	mTRAV9D-4*01	mTRAJ11*01	47					ASSQEPYEQY	mTRBV2*01	mTRBJ2-7*01	112
ALDDSGYNKLT	mTRAV9D-4*01	mTRAJ11*01	46					ASSFPGQNSNERLF	mTRBV14*01	mTRBJ1-4*02	1899
AVSGPSNTDKVV	mTRAV3D-3*01	mTRAJ34*01	42					ASKWGSSYEQY	mTRBV29*01	mTRBJ2-7*01	996
AVNNAGAKLT	mTRAV7-3*01	mTRAJ39*01	38					ASSQERGSSYEQY	mTRBV2*01	mTRBJ2-7*01	417
AVSTNSGTYQR	mTRAV3D-3*01	mTRAJ13*01	38					*	mTRBV29*01	mTRBJ2-7*01	1059
APSLTTASLGKLQ	mTRAV6-5*02	mTRAJ24*01	37					ASSQESTGFYEQY	mTRBV5*01	mTRBJ2-7*01	615
ALDVSGYNKLT	mTRAV9D-4*01	mTRAJ11*01	36					ASGDSQRKDTQY	mTRBV13-2*01	mTRBJ2-5*01	14
ALSVNQGGSAKLI	mTRAV12D-1*02	mTRAJ57*01	31					ARAGTGGNERLF	mTRBV31*02	mTRBJ1-4*02	11
AMEPSSALGRLH	mTRAV13D-4*01	mTRAJ18*01	30					*	mTRBV13-2*01	mTRBJ2-4*01	1075
AVGGPSNTDKVV	mTRAV3D-3*01	mTRAJ34*01	30					AWSLPGAEQF	mTRBV31*01	mTRBJ2-1*01	2859
AVSGPSNTDKVV	mTRAV3D-3*01	mTRAJ34*01	30					ASGGDNNQAPL	mTRBV13-2*01	mTRBJ1-5*01	323
AVSSPLPGTGSNRLT	mTRAV7D-3*01	mTRAJ28*01	28					GAFPLGVQDTQY	mTRBV20*01	mTRBJ2-5*01	37
AMNNAGAKLT	mTRAV7-3*03	mTRAJ39*01	27					ASGDSQGKDTQY	mTRBV13-2*03	mTRBJ2-5*01	13
AVGSLLPGTGSNRLT	mTRAV7D-3*01	mTRAJ28*01	27					ASSDDRESTEVF	mTRBV13-3*01	mTRBJ1-1*01	69
AVSASSGTYQR	mTRAV3D-3*01	mTRAJ13*01	25					ASSPDRISYEQY	mTRBV3*01	mTRBJ2-7*01	88
ALDDSGYNKLT	mTRAV9D-4*01	mTRAJ11*01	25					ASSQETGGWDTQY	mTRBV5*01	mTRBJ2-5*01	197
ALDYSGYNKLT	mTRAV9D-4*01	mTRAJ11*01	24					ASSQERDSQDTQY	mTRBV2*01	mTRBJ2-5*01	253
AVNANSGTYQR	mTRAV3D-3*01	mTRAJ13*01	23					ASSQEHQSGNTLY	mTRBV2*01	mTRBJ1-3*01	166
AVSSLLPGTGSNRLT	mTRAV7D-3*01	mTRAJ28*01	22					ASGDDGNTLY	mTRBV13-2*01	mTRBJ1-3*01	7
AAIMATASLGKLQ	mTRAV5D-4*04	mTRAJ24*01	22					AWSRGSSAETLY	mTRBV31*01	mTRBJ2-3*01	41
AMKPGSALGRLH	mTRAV13D-4*01	mTRAJ18*01	22					TCSAEGQGVNERLF	mTRBV1*01	mTRBJ1-4*02	87
ANPNSAGNKLT	mTRAV7-3*03	mTRAJ17*01	22					ASSPGQGNTEVF	mTRBV2*01	mTRBJ1-1*01	155
AVSPTSNTDKVV	mTRAV9D-3*01	mTRAJ34*01	21					ASSQGSTGFYEQY	mTRBV5*01	mTRBJ2-7*01	2
AVCPSSNTDKVV	mTRAV9D-3*01	mTRAJ34*01	21					ASPYTGTSAETLY	mTRBV12-1*02	mTRBJ2-3*01	4
AVNNAGAKLT	mTRAV7-3*01	mTRAJ39*01	20					ASRSRDRADTEVF	mTRBV14*01	mTRBJ1-1*01	2
ALSLTTVSLGKLQ	mTRAV6-5*02	mTRAJ24*01	20					ASGAGQYEQY	mTRBV13-2*01	mTRBJ2-7*01	1092
AVSPLLPGTGSNRLT	mTRAV7D-3*01	mTRAJ28*01	19					TCSAEINSDYT	mTRBV1*01	mTRBJ1-2*01	37
ANPSSAGNKLT	mTRAV7-3*03	mTRAJ17*01	19					ASSQDSGAETLY	mTRBV5*01	mTRBJ2-3*01	2
ALGDYAQGLA	mTRAV6D-6*02	mTRAJ26*01	19					ASTPGLGEQDTQY	mTRBV19*03	mTRBJ2-5*01	259
AVSSLPPGTGSNRLT	mTRAV7D-3*01	mTRAJ28*01	19					ASGESPDTGQLY	mTRBV13-2*01	mTRBJ2-2*01	4
ARDDSGYNKLT	mTRAV9D-4*01	mTRAJ11*01	19					ASSPGPLYAEQF	mTRBV5*04	mTRBJ2-1*01	437
AAIMTAASLGKLQ	mTRAV5D-4*04	mTRAJ24*01	19					ASGGGEGGYAEQF	mTRBV13-2*01	mTRBJ2-1*01	16
AVSPFSNTDKVV	mTRAV9D-3*01	mTRAJ34*01	18					ASGDTANSDYT	mTRBV13-2*01	mTRBJ1-2*01	563
ALSLTTTSLGKLQ	mTRAV6-5*02	mTRAJ24*01	18					ASSQDSYAEQF	mTRBV2*01	mTRBJ2-1*01	243
ADPNSAGNKLT	mTRAV7-3*03	mTRAJ17*01	18					ASRSRGYNSPLY	mTRBV13-1*02	mTRBJ1-6*01	173
ALSLTTASLGKLQ	mTRAV6-5*02	mTRAJ24*01	18					ASSQGGGQGREQY	mTRBV5*01	mTRBJ2-7*01	5
ANPNSAGNKLT	mTRAV7-3*03	mTRAJ17*01	18					ASSLDWASAETLY	mTRBV2*01	mTRBJ2-3*01	103
AVSGPSNTDKVV	mTRAV3D-3*01	mTRAJ34*01	18					ASSPGQGKGTQY	mTRBV14*01	mTRBJ2-5*01	15
ANPDSAGNKLT	mTRAV7-3*03	mTRAJ17*01	17					ASSLRGETLY	mTRBV19*03	mTRBJ2-3*01	84
AMDDSGYNKLT	mTRAV9D-4*01	mTRAJ11*01	16					ASKRGSSYEQY	mTRBV29*01	mTRBJ2-7*01	2
ALDDSGYNKLT	mTRAV9D-4*01	mTRAJ11*01	16					ASIGRGYNSPLY	mTRBV4*01	mTRBJ1-6*01	46
AVSSLLPGTGSNRLT	mTRAV7D-3*01	mTRAJ28*01	16					AWRTGEVF	mTRBV31*02	mTRBJ1-1*01	9
AAMMTTASLGKLQ	mTRAV5D-4*04	mTRAJ24*01	16					ASSQDHTDNERLF	mTRBV2*01	mTRBJ1-4*02	132
AAIMTTASLGKLQ	mTRAV5D-4*04	mTRAJ24*01	15					ASGRQGSYAEQF	mTRBV13-2*03	mTRBJ2-1*01	2
*	mTRAV13D-4*01	mTRAJ18*01	15					*	mTRBV5*04	mTRBJ2-3*01	9
ANPNSAGNKLT	mTRAV7-3*03	mTRAJ17*01	15					ASRHWGLQNTLY	mTRBV17*01	mTRBJ2-4*01	3
AAIMTTASLGKLQ	mTRAV5D-4*04	mTRAJ24*01	15					ASGGAEGGYAEQF	mTRBV13-2*01	mTRBJ2-1*01	4
ALNLTTASLGKLQ	mTRAV6-5*02	mTRAJ24*01	15					ASTGDGLGGRAETLY	mTRBV29*01	mTRBJ2-3*01	268
ALGDSGYNKLT	mTRAV9D-3*01	mTRAJ11*01	14					ASSADNNQAPL	mTRBV19*03	mTRBJ1-5*01	257
ALDASGYNKLT	mTRAV9D-4*01	mTRAJ11*01	14					ASSGTSETLY	mTRBV13-3*01	mTRBJ2-3*01	7
AHNNNRIF	mTRAV13D-2*01	mTRAJ31*02	14					ASSERAANTEVF	mTRBV13-3*01	mTRBJ1-1*01	15
AMEPDSALGRLH	mTRAV13D-4*01	mTRAJ18*01	14					ASGESPNTGQLY	mTRBV13-2*01	mTRBJ2-2*01	4
AMESGSALGRLH	mTRAV13D-4*01	mTRAJ18*01	14					APRQTEVF	mTRBV4*01	mTRBJ1-1*01	79
AVSPSSNTDKVV	mTRAV9-3*03	mTRAJ34*01	13					ASSGQEQY	mTRBV13-1*02	mTRBJ2-7*01	16
ELNNNRIF	mTRAV13D-2*01	mTRAJ31*02	13					ASSMNNERLF	mTRBV19*01	mTRBJ1-4*02	148
ALDDSGYNKLT	mTRAV9-4*01	mTRAJ11*01	13					AWSLYKPSAETLY	mTRBV31*01	mTRBJ2-3*01	27
*	mTRAV3D-3*01	mTRAJ34*01	13					ASSWGTGTGRLF	mTRBV14*01	mTRBJ1-4*02	5
AAVMTTASLGKLQ	mTRAV5D-4*04	mTRAJ24*01	13					*	mTRBV19*03	mTRBJ1-6*01	157
AAITTTASLGKLQ	mTRAV5D-4*04	mTRAJ24*01	12					ASSYTGTSAETLY	mTRBV12-1*02	mTRBJ2-3*01	861
VVGAASSGQKLV	mTRAV11D*01	mTRAJ16*01	12					ASSQEGFAETLY	mTRBV2*01	mTRBJ2-3*01	165
*	mTRAV11D*01	mTRAJ16*01	12					ASSIASAGRDERLF	mTRBV19*01	mTRBJ1-4*02	180
ALNNNRIF	mTRAV13D-2*01	mTRAJ31*02	11					ASRTRNSGNTLY	mTRBV4*01	mTRBJ1-3*01	18
AVSGPFNTDKVV	mTRAV3D-3*01	mTRAJ34*01	11					ASRTEQDTQY	mTRBV19*03	mTRBJ2-5*01	158
AVSAYSGTYQR	mTRAV3D-3*01	mTRAJ13*01	11					ASSRGGQGNSDYT	mTRBV2*01	mTRBJ1-2*01	152
AASGHVGDNSKLI	mTRAV7D-4*01	mTRAJ38*01	11					ARAGTGGNERLF	mTRBV31*02	mTRBJ1-4*02	2
AASMPGSGGSNAKLT	mTRAV9D-1*01	mTRAJ42*01	11					ASGDVTGQDTDYT	mTRBV13-2*01	mTRBJ1-2*01	2
ALINNRIF	mTRAV13D-2*01	mTRAJ31*01	11					ASGDVGRHTLY	mTRBV13-2*01	mTRBJ2-4*01	26
ALSANQGGSAKLI	mTRAV12-2*01	mTRAJ57*01	11					ASSGRGNYAEQF	mTRBV13-1*02	mTRBJ2-1*01	5
GLNNNRIF	mTRAV13D-2*01	mTRAJ31*02	11					*	mTRBV2*01	mTRBJ2-7*01	69
*	mTRAV13D-4*01	mTRAJ18*01	10					ASSDATDYEQY	mTRBV13-3*01	mTRBJ2-7*01	6
APDDSGYNKLT	mTRAV9D-3*01	mTRAJ11*01	10					ASSRRDRDAEQF	mTRBV14*01	mTRBJ2-1*01	13
AVNGPSNTDKVV	mTRAV3D-3*01	mTRAJ34*01	10					AYTGGASETLY	mTRBV31*02	mTRBJ2-3*01	6
AMEPGTALGRLH	mTRAV13D-4*01	mTRAJ18*01	10					ASSSTGGAGTEVF	mTRBV4*01	mTRBJ1-1*01	52
AVSPSPNTDKVV	mTRAV9-3*03	mTRAJ34*01	10					ASSQGQGQAPL	mTRBV5*04	mTRBJ1-5*01	488
AASEHVGDNSKLI	mTRAV7D-4*01	mTRAJ38*01	10					ASSLDKDSGNTLY	mTRBV16*01	mTRBJ1-3*01	24
AVSPPSNTDKVV	mTRAV9-4*01	mTRAJ34*01	10					ASGDAGGSDEQY	mTRBV13-2*01	mTRBJ2-7*01	7
AVIPSSNTDKVV	mTRAV9D-3*01	mTRAJ34*01	10					ASSFLGGRQDTQY	mTRBV14*01	mTRBJ2-5*01	988
ALDGSGYNKLT	mTRAV9D-3*01	mTRAJ11*01	10					ASSQDEGGAETLY	mTRBV2*01	mTRBJ2-3*01	212
ALNNNRIF	mTRAV13D-2*01	mTRAJ31*02	10					*	mTRBV13-2*01	mTRBJ2-4*01	2
ALDDSGYNKLT	mTRAV9D-3*01	mTRAJ11*01	10					ASGDADWVQNTLY	mTRBV13-2*01	mTRBJ2-4*01	2145
AASEHAGDNSKLI	mTRAV7D-4*01	mTRAJ38*01	9					ASSGREQY	mTRBV13-1*02	mTRBJ2-7*01	10
ALSVSQGGSAKLI	mTRAV12-2*01	mTRAJ57*01	9					ASSPDWGQDTQY	mTRBV4*01	mTRBJ2-5*01	11
AASMPGPGGSNAKLT	mTRAV9D-1*01	mTRAJ42*01	9					ASSGLQNAEVF	mTRBV13-1*02	mTRBJ1-1*01	7
ALSVDQGGSAKLI	mTRAV12-2*01	mTRAJ57*01	9					ASSPTGGAREQY	mTRBV4*01	mTRBJ2-7*01	18
ALDDSGYNKLT	mTRAV9D-3*01	mTRAJ11*01	9					GASTGEVF	mTRBV20*01	mTRBJ1-1*01	200
AASEASSGSWQLI	mTRAV7-3*03	mTRAJ22*01	9					ASSLDAQEDTQY	mTRBV16*01	mTRBJ2-5*01	93
AVSRPSNTDKVV	mTRAV3D-3*01	mTRAJ34*01	9					ASSRGIYEQY	mTRBV13-1*02	mTRBJ2-7*01	13
*	mTRAV9D-4*01	mTRAJ11*01	8					ASSPQGGNSDYT	mTRBV4*01	mTRBJ1-2*01	51
AAIMTTAGLGKLQ	mTRAV5D-4*04	mTRAJ24*01	8					ASSEGQNTEVF	mTRBV13-3*01	mTRBJ1-1*01	3
AVSPSSNTDKVV	mTRAV9D-3*01	mTRAJ34*01	8					AWSPGTANSDYT	mTRBV31*02	mTRBJ1-2*01	10
AVSGPSNTDKVV	mTRAV3D-3*01	mTRAJ34*01	8					AWSRGPSAETLY	mTRBV31*01	mTRBJ2-3*01	47
AVSPPSNTDKVV	mTRAV9-3*03	mTRAJ34*01	8					ASGDPGGGQNTLY	mTRBV13-2*01	mTRBJ2-4*01	1605
AVKNAGAKLT	mTRAV7-3*01	mTRAJ39*01	8					ASSPGQGKDTQY	mTRBV14*01	mTRBJ2-5*01	2136
AAGMPGSGGSNAKLT	mTRAV9D-1*01	mTRAJ42*01	8					ASGDGTGQDSDYT	mTRBV13-2*01	mTRBJ1-2*01	8
AASERVGDNSKLI	mTRAV7D-4*01	mTRAJ38*01	8					ASSQDPGGASQNTLY	mTRBV5*01	mTRBJ2-4*01	501
AMEPCSALGRLH	mTRAV13D-4*01	mTRAJ18*01	8					AGAGGAETLY	mTRBV13-3*01	mTRBJ2-3*01	5
VVGATSSGQKLV	mTRAV11D*01	mTRAJ16*01	8					ASGGTGGGAETLY	mTRBV14*01	mTRBJ2-3*01	7
AAIMTTASLGKLQ	mTRAV5D-4*03	mTRAJ24*01	8					AWSLPGAEQF	mTRBV31*01	mTRBJ2-1*01	8
AASEHVGDNSKLI	mTRAV7D-4*01	mTRAJ38*01	8					ASSDGGAGTKQF	mTRBV13-1*02	mTRBJ2-1*01	2
AADTSAGNKLT	mTRAV4D-3*03	mTRAJ17*01	8					ASGQGARPD	mTRBV13-2*03	mTRBJ2-4*01	3
*	mTRAV3D-3*01	mTRAJ13*01	8					*	mTRBV13-1*02	mTRBJ2-3*01	10
AVSSLLPGTGSNRLT	mTRAV7D-3*01	mTRAJ28*01	8					ASAGARAETLY	mTRBV19*03	mTRBJ2-3*01	2
*	mTRAV9D-3*01	mTRAJ34*01	8					TCSADRGRSPLY	mTRBV1*01	mTRBJ1-6*01	9
ALYNNRIF	mTRAV13D-2*01	mTRAJ31*02	7					ASGDSQGKDTQY	mTRBV13-2*01	mTRBJ2-5*01	14
TNPNSAGNKLT	mTRAV7-3*03	mTRAJ17*01	7					ASSQDKSWGSQNTLY	mTRBV2*01	mTRBJ2-4*01	73
AVSPASNTDKVV	mTRAV9D-3*01	mTRAJ34*01	7					ASSEDRGQPEVF	mTRBV13-3*01	mTRBJ1-1*01	5
AANYGNEKIT	mTRAV7D-5*01	mTRAJ48*01	7					ASSPDRVGSDYT	mTRBV19*03	mTRBJ1-2*01	101
ALKNNRIF	mTRAV13D-2*01	mTRAJ31*01	7					ASSSRPGGGEQY	mTRBV17*01	mTRBJ2-7*01	46
SAGIRGNNNRIF	mTRAV5-1*01	mTRAJ31*02	7					ASSEWAASTEVF	mTRBV13-3*01	mTRBJ1-1*01	9
ALSLTTASLGKLQ	mTRAV6-5*02	mTRAJ24*01	7					*	mTRBV13-3*01	mTRBJ1-1*01	2
AVNSLLPGTGSNRLT	mTRAV7D-3*01	mTRAJ28*01	7					*	mTRBV31*02	mTRBJ1-4*02	24
ALSLTTACLGKLQ	mTRAV6-5*02	mTRAJ24*01	7					ASSDDRENTEVF	mTRBV13-3*01	mTRBJ1-1*01	3
SLNNNRIF	mTRAV13D-2*01	mTRAJ31*02	7					ASSPDWGGNYAEQF	mTRBV3*01	mTRBJ2-1*01	87
AVSPSSNTDKVV	mTRAV9-4*01	mTRAJ34*01	7					ASSGTGGGVETLY	mTRBV14*01	mTRBJ2-3*01	2
AVSSLLPGTGSNRLT	mTRAV7D-3*01	mTRAJ28*01	7					ASGDAGGGDEQY	mTRBV13-2*01	mTRBJ2-7*01	8
*	mTRAV7-3*01	mTRAJ39*01	7					ASSERGNYAEQF	mTRBV13-3*01	mTRBJ2-1*01	9
AASKGSALGRLH	mTRAV10*01	mTRAJ18*01	7					ASSDQNTLY	mTRBV13-3*01	mTRBJ2-4*01	7
ALGVNQGGSAKLI	mTRAV12-2*01	mTRAJ57*01	7					AWSIYKSSAETLY	mTRBV31*01	mTRBJ2-3*01	2
AVRPSSNTDKVV	mTRAV9D-3*01	mTRAJ34*01	7					ASSQEYWGPGSYEQY	mTRBV5*01	mTRBJ2-7*01	7
AVGPSSNTDKVV	mTRAV9-3*03	mTRAJ34*01	7					ASSNATDYEQY	mTRBV13-3*01	mTRBJ2-7*01	2
AVSGPSNTNKVV	mTRAV3D-3*01	mTRAJ34*02	7					GASHSGNTLY	mTRBV20*01	mTRBJ1-3*01	141
APDDSGYNKLT	mTRAV9-4*01	mTRAJ11*01	7					ASGERAGEVF	mTRBV13-2*01	mTRBJ1-1*01	6
AHSYAQGLT	mTRAV6D-6*02	mTRAJ26*01	7					ASSLAPFQDTQY	mTRBV3*01	mTRBJ2-5*01	66
AAKDTDKVV	mTRAV4-2*01	mTRAJ34*01	7					ASSWGGHAEQF	mTRBV4*01	mTRBJ2-1*01	46
AVNNAGAKLT	mTRAV7-3*01	mTRAJ39*01	6					ASSQDLGGASQNTLY	mTRBV5*01	mTRBJ2-4*01	2
AVRPSSNTDKVV	mTRAV9D-3*01	mTRAJ34*01	6					ASSQETNTEVF	mTRBV5*01	mTRBJ1-1*01	2
ALDGSGYNKLT	mTRAV9-4*01	mTRAJ11*01	6					ASGGRDRETLY	mTRBV13-2*01	mTRBJ2-3*01	4
AVSANSGTYQR	mTRAV3D-3*01	mTRAJ13*01	6					ASGNGGAQDTQY	mTRBV13-2*03	mTRBJ2-5*01	5
AVSGLSNTDKVV	mTRAV3D-3*01	mTRAJ34*01	6					ASRSRDGADTEVF	mTRBV14*01	mTRBJ1-1*01	11
ALDDSGYNKLT	mTRAV9-4*01	mTRAJ11*01	6					*	mTRBV29*01	mTRBJ2-7*01	4
AVSPSTNTDKVV	mTRAV9D-3*01	mTRAJ34*01	6					ASSDRWDTEVF	mTRBV13-1*02	mTRBJ1-1*01	9
AAIMTTTSLGKLQ	mTRAV5D-4*04	mTRAJ24*01	6					ASSQDEDSDYT	mTRBV2*01	mTRBJ1-2*01	143
ALGDSGYNKLT	mTRAV9-4*01	mTRAJ11*01	6					ASSQETGGWGTQY	mTRBV5*01	mTRBJ2-5*01	2
VNPNSAGNKLT	mTRAV7-3*03	mTRAJ17*01	6					ASSQDDGSAETLY	mTRBV5*01	mTRBJ2-3*01	4
ATIMTTASLGKLQ	mTRAV5D-4*04	mTRAJ24*01	6					AWSLPGAKQF	mTRBV31*01	mTRBJ2-1*01	3
AVGPSSNTDKVV	mTRAV9-2*01	mTRAJ34*01	5					ASSAGTGGAETLY	mTRBV13-3*01	mTRBJ2-3*01	2
AASMPGSGGSNAKLT	mTRAV9D-1*01	mTRAJ42*01	5					ASRHWGLQNTLY	mTRBV17*01	mTRBJ2-4*01	177
AMEPGSALGRLH	mTRAV13D-4*01	mTRAJ18*01	5					ASSPWTGQDTQY	mTRBV14*01	mTRBJ2-5*01	2
AASRGSALGRLH	mTRAV10*01	mTRAJ18*01	5					ASSVADNQDTQY	mTRBV13-3*01	mTRBJ2-5*01	2
AASEAPSGSWQLI	mTRAV7D-4*03	mTRAJ22*01	5					ASGDVTGQDSDYT	mTRBV13-2*01	mTRBJ1-2*01	603
ALSLTTASLGKLQ	mTRAV6-5*02	mTRAJ24*01	5					AGKQGSEQF	mTRBV13-1*02	mTRBJ2-1*01	30
AVNIAGAKLT	mTRAV7-3*01	mTRAJ39*01	5					ASSDEGTGQDTQY	mTRBV13-3*01	mTRBJ2-5*01	1788
ANLNSAGNKLT	mTRAV7-3*03	mTRAJ17*01	5					ASRSSAETLY	mTRBV4*01	mTRBJ2-3*01	74
ALCLTTASLGKLQ	mTRAV6-5*02	mTRAJ24*01	5					ASSGLQNTEVF	mTRBV13-1*02	mTRBJ1-1*01	2
AVCANSGTYQR	mTRAV3D-3*01	mTRAJ13*01	5					ARGRQGNYAEQF	mTRBV13-2*03	mTRBJ2-1*01	3
AVSSLLPGTGSNRLT	mTRAV7D-3*01	mTRAJ28*01	5					AWSLYKSSAETLY	mTRBV31*01	mTRBJ2-3*01	15
AVSAISGTYQR	mTRAV3D-3*01	mTRAJ13*01	5					*	mTRBV31*02	mTRBJ1-4*02	10
AVNYAGAKLT	mTRAV7-3*01	mTRAJ39*01	5					ASSDTGGAGDTQY	mTRBV13-1*02	mTRBJ2-5*01	9
ALDDSGYNKLT	mTRAV9D-4*01	mTRAJ11*01	5					ASSQGWDEQY	mTRBV2*01	mTRBJ2-7*01	57
VHNYAQGLT	mTRAV6D-6*02	mTRAJ26*01	5					GATDLNSDYT	mTRBV20*01	mTRBJ1-2*01	30
ALTNNRIF	mTRAV13D-2*01	mTRAJ31*01	5					ASSPRDWSAETLY	mTRBV5*04	mTRBJ2-3*01	6
AVSPSSNTDKVV	mTRAV9D-3*01	mTRAJ34*01	5					ASKTGFGTLY	mTRBV19*03	mTRBJ2-4*01	62
AVGPSSNTDKVV	mTRAV9-4*01	mTRAJ34*01	5					GASGSANTEVF	mTRBV20*01	mTRBJ1-1*01	185
ALNDSGYNKLT	mTRAV9D-3*01	mTRAJ11*01	5					ASSDGGAGTEQF	mTRBV13-1*02	mTRBJ2-1*01	8
AVSGPTNTDKVV	mTRAV3D-3*01	mTRAJ34*01	5					ASSCGVSAETLY	mTRBV14*01	mTRBJ2-3*01	2
VVGATSSGQKLV	mTRAV11D*01	mTRAJ16*01	4					ASSDIGGAGDTQY	mTRBV13-1*02	mTRBJ2-5*01	4
AVYNAGAKLT	mTRAV7-3*01	mTRAJ39*01	4					ASSSTGAERLF	mTRBV14*01	mTRBJ1-4*02	5
AASMPGSGGSNAKLT	mTRAV9D-1*01	mTRAJ42*01	4					ASSSGKDTQY	mTRBV14*01	mTRBJ2-5*01	23
ALDDYAQGLT	mTRAV6D-6*02	mTRAJ26*01	4					ASGDAGWVQNTLY	mTRBV13-2*01	mTRBJ2-4*01	4
ALEDSGYNKLT	mTRAV9D-3*01	mTRAJ11*01	4					ASKQGADTEVF	mTRBV4*01	mTRBJ1-1*01	39
*	mTRAV13D-4*01	mTRAJ18*01	4					ASSRGLGGQDTQY	mTRBV5*04	mTRBJ2-5*01	3
ALGGSGYNKLT	mTRAV9D-4*01	mTRAJ11*01	4					ASSFPGGRQDTQY	mTRBV14*01	mTRBJ2-5*01	5
AVRANSGTYQR	mTRAV3D-3*01	mTRAJ13*01	4					ASSQTGTGRTPLY	mTRBV14*01	mTRBJ1-6*01	7
AMEPVSALGRLH	mTRAV13D-4*01	mTRAJ18*01	4					ASSGRSSYEQY	mTRBV13-3*01	mTRBJ2-7*01	4
AMDPGSALGRLH	mTRAV13D-4*01	mTRAJ18*01	4					ASSAAGHERLF	mTRBV13-1*02	mTRBJ1-4*02	2
AVSENSGTYQR	mTRAV3D-3*01	mTRAJ13*01	4					ASSQAGTGGAETLY	mTRBV5*01	mTRBJ2-3*01	5
AVTNAGAKLT	mTRAV7-3*01	mTRAJ39*01	4					ASSQAANTEVF	mTRBV5*01	mTRBJ1-1*01	5
AVSPYSNTDKVV	mTRAV9D-3*01	mTRAJ34*01	4					AWSPGTANSDYT	mTRBV31*02	mTRBJ1-2*01	8
AASGGSALGRLH	mTRAV10*01	mTRAJ18*01	4					ASSQEEAGGSYEQY	mTRBV2*01	mTRBJ2-7*01	139
*	mTRAV3D-3*01	mTRAJ13*01	4					ASSQTGTGRTPLY	mTRBV14*01	mTRBJ1-6*01	9
*	mTRAV7-3*03	mTRAJ17*01	4					ASGSGKDTQY	mTRBV14*01	mTRBJ2-5*01	20
VVGATPSGQKLV	mTRAV11D*01	mTRAJ16*01	4					AWGTGASAETLY	mTRBV31*02	mTRBJ2-3*01	35
*	mTRAV3D-3*01	mTRAJ13*01	4					ASSSLQNTEVF	mTRBV13-1*02	mTRBJ1-1*01	4
AASTPGSGGSNAKLT	mTRAV9D-1*01	mTRAJ42*01	4					*	mTRBV14*01	mTRBJ2-5*01	2
*	mTRAV9D-4*01	mTRAJ11*01	4					ASSRTG*DSPLY	mTRBV15*01	mTRBJ1-6*01	2
AVSSNSGTYQR	mTRAV3D-3*01	mTRAJ13*01	4					ASSFPGQNSNERLF	mTRBV14*01	mTRBJ1-4*02	4
AASEYVGDNSKLI	mTRAV7D-4*01	mTRAJ38*01	4					ASKRGSEQF	mTRBV13-1*02	mTRBJ2-1*01	5
ARSLTTASLGKLQ	mTRAV6-5*02	mTRAJ24*01	4					ASGDSQGKDTQY	mTRBV13-2*01	mTRBJ2-5*01	23
AASEASSGSWQLI	mTRAV7D-4*03	mTRAJ22*01	4					ASSRRGRQDTQY	mTRBV4*01	mTRBJ2-5*01	39
AHNYAQGLT	mTRAV6D-6*02	mTRAJ26*01	4					ASSQEEKGGPGTLY	mTRBV5*01	mTRBJ2-3*01	2
ALDESGYNKLT	mTRAV9D-4*01	mTRAJ11*01	4					AWSRQGSPYEQY	mTRBV31*01	mTRBJ2-7*01	16
AASRGSALGRLH	mTRAV10*01	mTRAJ18*01	4					ASGEAGDTEVF	mTRBV13-2*01	mTRBJ1-1*01	2
AAGRGSALGRLH	mTRAV10*01	mTRAJ18*01	4					*	mTRBV31*02	mTRBJ1-4*02	5
AVSPSSNTDKVV	mTRAV9-4*01	mTRAJ34*01	4					ASGAAGHERLF	mTRBV13-1*02	mTRBJ1-4*02	2
ALNNAGAKLT	mTRAV7-3*03	mTRAJ39*01	3					*	mTRBV29*01	mTRBJ1-6*01	2
ALHNNRIF	mTRAV13D-2*01	mTRAJ31*02	3					ASSLNEQY	mTRBV29*01	mTRBJ2-7*01	14
*	mTRAV7D-3*01	mTRAJ28*01	3					ASSEGTGGYAEQF	mTRBV13-1*02	mTRBJ2-1*01	6
ALDDSGYNKLT	mTRAV9D-4*01	mTRAJ11*01	3					ASSDADSQDTQY	mTRBV13-3*01	mTRBJ2-5*01	10
AHNYAQGLT	mTRAV6D-6*02	mTRAJ26*01	3					ASGDAD*VQNTLY	mTRBV13-2*01	mTRBJ2-4*01	5
ALDNSGYNKLT	mTRAV9-4*01	mTRAJ11*01	3					*	mTRBV13-1*02	mTRBJ1-1*01	3
AVCSLLPGTGSNRLT	mTRAV7D-3*01	mTRAJ28*01	3					AWSLAGSTEVF	mTRBV31*01	mTRBJ1-1*01	11
AASRGSALGRLH	mTRAV10*01	mTRAJ18*01	3					AWSRRGSSYEQY	mTRBV31*01	mTRBJ2-7*01	11
AVSPSPNTDKVV	mTRAV9-4*01	mTRAJ34*01	3					AWSRGSSAETLY	mTRBV31*01	mTRBJ2-3*01	16
AMEPGSALGRLH	mTRAV13D-4*01	mTRAJ18*01	3					*	mTRBV13-2*01	mTRBJ2-7*01	2
AAIMTTASLGKLQ	mTRAV5D-4*04	mTRAJ24*01	3					ASSSRQSNQDTQY	mTRBV5*04	mTRBJ2-5*01	5
AENNAGAKLT	mTRAV7-3*03	mTRAJ39*01	3					ASGGRDRETLY	mTRBV13-2*01	mTRBJ2-3*01	5
AMEPGSALGRLH	mTRAV13-1*01	mTRAJ18*01	3					ASSGQEQY	mTRBV13-1*02	mTRBJ2-7*01	9
AGNNAGAKLT	mTRAV7-3*03	mTRAJ39*01	3					*	mTRBV13-1*02	mTRBJ1-5*01	5
ALEDSGYNKLT	mTRAV9-4*01	mTRAJ11*01	3					ASKQGSEQF	mTRBV13-1*02	mTRBJ2-1*01	6
AVHNAGAKLT	mTRAV7-3*01	mTRAJ39*01	3					ASSQGVEDTEVF	mTRBV5*01	mTRBJ1-1*01	154
AVSPSSNTDKVV	mTRAV9D-3*01	mTRAJ34*01	3					AWSRQESSYEQY	mTRBV31*01	mTRBJ2-7*01	7
AANMPGSGGSNAKLT	mTRAV9D-1*01	mTRAJ42*01	3					AWAGAGGNERLF	mTRBV31*02	mTRBJ1-4*02	13
AVINAGAKLT	mTRAV7-3*01	mTRAJ39*01	3					ASGETGGTEVF	mTRBV13-2*01	mTRBJ1-1*01	5
AASEASSGSWQLI	mTRAV7D-4*03	mTRAJ22*01	3					ASSLAPGADSDYT	mTRBV3*01	mTRBJ1-2*01	35
AVRPSSNTDKVV	mTRAV9D-3*01	mTRAJ34*01	3					*	mTRBV5*01	mTRBJ2-3*01	2
AVIMTTASLGKLQ	mTRAV5D-4*03	mTRAJ24*01	3					ASSATGGASAETLY	mTRBV4*01	mTRBJ2-3*01	62
VVGTTSSGQKLV	mTRAV11D*01	mTRAJ16*01	3					AWSGAGPNERLF	mTRBV31*02	mTRBJ1-4*02	14
AVGSLLPGTGSNRLT	mTRAV7-3*01	mTRAJ28*01	3					ASSMGTSSYEQY	mTRBV19*01	mTRBJ2-7*01	159
APDDSGYNKLT	mTRAV9D-4*01	mTRAJ11*01	3					ASSPWTGQDTQY	mTRBV14*01	mTRBJ2-5*01	3
SASVRGNNNRIF	mTRAV5-1*01	mTRAJ31*02	3					ASSLQGGDEQY	mTRBV3*01	mTRBJ2-7*01	25
AQDDSGYNKLT	mTRAV9D-2*01	mTRAJ11*01	3					ASGDAGGAPAEQF	mTRBV13-2*01	mTRBJ2-1*01	2005
ALSVNQGGSAKLI	mTRAV12-2*01	mTRAJ57*01	3					ASSYRADTQY	mTRBV3*01	mTRBJ2-5*01	40
ALSLTTARLGKLQ	mTRAV6-5*02	mTRAJ24*01	3					*	mTRBV4*01	mTRBJ1-3*01	82
SASMRGNNNRIF	mTRAV5-1*01	mTRAJ31*02	3					ASEQGSEQF	mTRBV13-1*02	mTRBJ2-1*01	3
AVRGPSNTDKVV	mTRAV3D-3*01	mTRAJ34*01	3					ASAGGAETLY	mTRBV13-3*01	mTRBJ2-3*01	3
PLNNNRIF	mTRAV13D-2*01	mTRAJ31*02	3					ASGQGARPG	mTRBV13-2*03	mTRBJ2-4*01	2
ALSNNRIF	mTRAV13D-2*01	mTRAJ31*01	3					ASSQGGLAETLY	mTRBV5*04	mTRBJ2-3*01	2
ALGDCAQGLT	mTRAV6D-6*02	mTRAJ26*01	3					*	mTRBV3*01	mTRBJ2-7*01	50
APDDSGYNKLT	mTRAV9D-4*01	mTRAJ11*01	3					ASGAGQYEQY	mTRBV13-2*01	mTRBJ2-7*01	3
AASVPGSGGSNAKLT	mTRAV9D-1*01	mTRAJ42*01	3					ASSDRTYEQY	mTRBV13-1*02	mTRBJ2-7*01	1094
AMVPGSALGRLH	mTRAV13D-4*01	mTRAJ18*01	3					ASSQGWGQDTQY	mTRBV2*01	mTRBJ2-5*01	2
ALDYSGYNKLT	mTRAV9-4*01	mTRAJ11*01	3					ASSDTGAETLY	mTRBV13-3*01	mTRBJ2-3*01	1145
AAIMTTVSLGKLQ	mTRAV5D-4*03	mTRAJ24*01	3					ASSQEGGSSYEQY	mTRBV2*01	mTRBJ2-7*01	3
AVGPSSNTNKVV	mTRAV9D-3*01	mTRAJ34*02	3					GASGSANTEVF	mTRBV20*01	mTRBJ1-1*01	2
*	mTRAV9D-3*01	mTRAJ34*01	2					ASSGQEQY	mTRBV13-1*02	mTRBJ2-7*01	8
AASMPGSGGSNAKLT	mTRAV9-4*01	mTRAJ42*01	2					ASRSRDRADAEVF	mTRBV14*01	mTRBJ1-1*01	9
AVNHAGAKLT	mTRAV7-3*01	mTRAJ39*01	2					ASGRQGNYAEQF	mTRBV13-2*03	mTRBJ2-1*01	879
THNYAQGLT	mTRAV6D-6*02	mTRAJ26*01	2					ASSQDRGGVYEQY	mTRBV2*01	mTRBJ2-7*01	157
ALNNNRIF	mTRAV13D-2*01	mTRAJ31*02	2					ASGERTGEVF	mTRBV13-2*01	mTRBJ1-1*01	60
*	mTRAV3D-3*01	mTRAJ13*01	2					ASSFPGQNSNERLF	mTRBV14*01	mTRBJ1-4*02	5
AASEHIGDNSKLI	mTRAV7D-4*01	mTRAJ38*01	2					ASSSRQFSQDTQY	mTRBV5*04	mTRBJ2-5*01	2
AAGTSAGNKLT	mTRAV4-3*02	mTRAJ17*01	2					*	mTRBV13-2*01	mTRBJ2-4*01	6
*	mTRAV4-2*01	mTRAJ12*01	2					ASRSRGRADTEVF	mTRBV14*01	mTRBJ1-1*01	10
AASMPGSRGSNAKLT	mTRAV9D-1*01	mTRAJ42*01	2					ASNGTAYNERLF	mTRBV13-3*01	mTRBJ1-4*02	3
AASELVGDNSKLI	mTRAV7D-4*01	mTRAJ38*01	2					ASSE*AANTEVF	mTRBV13-3*01	mTRBJ1-1*01	4
APDGSGYNKLT	mTRAV9D-4*01	mTRAJ11*01	2					ASSRQSSGNTLY	mTRBV4*01	mTRBJ1-3*01	22
AHNYAQGLT	mTRAV6-5*02	mTRAJ26*01	2					ASSDGRDTEVF	mTRBV13-1*02	mTRBJ1-1*01	7
VLDDSGYNKLT	mTRAV9-4*01	mTRAJ11*01	2					ASSFDRGRAYEQY	mTRBV4*01	mTRBJ2-7*01	26
*	mTRAV7D-3*01	mTRAJ28*01	2					ASSDTGAETLY	mTRBV13-3*01	mTRBJ2-3*01	12
AVSPNSGTYQR	mTRAV3D-3*01	mTRAJ13*01	2					ARSQTGTGRTPLY	mTRBV14*01	mTRBJ1-6*01	2
AAIMTNASLGKLQ	mTRAV5D-4*03	mTRAJ24*01	2					ASRRNSGNTLY	mTRBV14*01	mTRBJ1-3*01	11
AVSPSSNTDKVV	mTRAV9D-3*01	mTRAJ34*01	2					ASSQGGAGTEVF	mTRBV5*01	mTRBJ1-1*01	5
AAIMSTASLGKLQ	mTRAV5D-4*03	mTRAJ24*01	2					AWSPGTANSDYT	mTRBV31*02	mTRBJ1-2*01	11
*	mTRAV7-3*03	mTRAJ17*01	2					ASSD*NTLY	mTRBV13-3*01	mTRBJ2-4*01	2
AVGPPSNTDKVV	mTRAV9D-3*01	mTRAJ34*01	2					ASDAGGYEQY	mTRBV13-2*03	mTRBJ2-7*01	6
ANHNSAGNKLT	mTRAV7-3*03	mTRAJ17*01	2					ASSKWAANTEVF	mTRBV13-3*01	mTRBJ1-1*01	4
VVGSTSSGQKLV	mTRAV11D*01	mTRAJ16*01	2					ASGDSRGKDTQY	mTRBV13-2*01	mTRBJ2-5*01	10
AALMTTASLGKLQ	mTRAV5D-4*03	mTRAJ24*01	2					ASSSGKGTQY	mTRBV14*01	mTRBJ2-5*01	20
ALNDNRIF	mTRAV13D-2*01	mTRAJ31*01	2					ASDAGGYEQY	mTRBV13-2*03	mTRBJ2-7*01	14
*	mTRAV9-4*01	mTRAJ34*01	2					ANRDINERLF	mTRBV13-3*01	mTRBJ1-4*02	2
*	mTRAV11D*01	mTRAJ16*01	2					ASGGAGQNYNNQAPL	mTRBV13-2*01	mTRBJ1-5*01	3
AADTSAGNKLT	mTRAV4-3*02	mTRAJ17*01	2					AWRAGEVF	mTRBV31*02	mTRBJ1-1*01	10
AVSPTSNTDKVV	mTRAV9-3*03	mTRAJ34*01	2					AWSGTGPNERLF	mTRBV31*02	mTRBJ1-4*02	5
AASSLLPGTGSNRLT	mTRAV7-3*03	mTRAJ28*01	2					ASGDSQGEDTQY	mTRBV13-2*01	mTRBJ2-5*01	17
ALDNSGYNKLT	mTRAV9D-3*01	mTRAJ11*01	2					ASGDAGGAPAEQF	mTRBV13-2*01	mTRBJ2-1*01	6
AHNYAQGLT	mTRAV6D-6*02	mTRAJ26*01	2					ASSIGTDDQAPL	mTRBV19*01	mTRBJ1-5*01	2
ALSLTTGSLGKLQ	mTRAV6-5*02	mTRAJ24*01	2					ASSDRGGDAEVF	mTRBV13-3*01	mTRBJ1-1*01	3
AVSSLLPGTGSNRLT	mTRAV7D-3*01	mTRAJ28*01	2					ASSGQNYAEQF	mTRBV4*01	mTRBJ2-1*01	53
ATEPGSALGRLH	mTRAV13D-4*01	mTRAJ18*01	2					ANRRNSGNTLY	mTRBV14*01	mTRBJ1-3*01	4
ALSLTTASLGKLQ	mTRAV6-5*02	mTRAJ24*01	2					ASSSGEDTQY	mTRBV14*01	mTRBJ2-5*01	15
VLDDSGYNKLT	mTRAV9D-2*01	mTRAJ11*01	2					AWGTGASTETLY	mTRBV31*02	mTRBJ2-3*01	6
ALGDSGYNKLT	mTRAV9D-4*01	mTRAJ11*01	2					ASGPGQGKDTQY	mTRBV14*01	mTRBJ2-5*01	7
ARNYAQGLT	mTRAV6D-6*02	mTRAJ26*01	2					AWRTGGVF	mTRBV31*02	mTRBJ1-1*01	10
ALGDNAQGLT	mTRAV6D-6*02	mTRAJ26*01	2					ASRSRDRADTEVF	mTRBV14*01	mTRBJ1-1*01	3
ALSLTTASLGKLQ	mTRAV6-5*02	mTRAJ24*01	2					AWSLYKSNAETLY	mTRBV31*01	mTRBJ2-3*01	5
ENPNSAGNKLT	mTRAV7-3*03	mTRAJ17*01	2					ASGDTANSDYT	mTRBV13-2*01	mTRBJ1-2*01	4
VASPSSNTDKVV	mTRAV9D-3*01	mTRAJ34*01	2					*	mTRBV17*01	mTRBJ2-7*01	18
AVSPSSNTDKVV	mTRAV9-2*01	mTRAJ34*01	2					ASSDRCEQY	mTRBV13-3*01	mTRBJ2-7*01	3
ANPISAGNKLT	mTRAV7-3*03	mTRAJ17*01	2					ASSSRQFNQDTQY	mTRBV5*04	mTRBJ2-5*01	551
VLGDSGYNKLT	mTRAV9D-4*03	mTRAJ11*01	2					*	mTRBV29*01	mTRBJ1-6*01	2
AASGASSGSWQLI	mTRAV7D-4*03	mTRAJ22*01	2					ASGDSQGKGTQY	mTRBV13-2*01	mTRBJ2-5*01	18
SASIRGNNNRIF	mTRAV5-1*01	mTRAJ31*02	2					ASGGQEQY	mTRBV13-1*02	mTRBJ2-7*01	15
AASEHFGDNSKLI	mTRAV7D-4*01	mTRAJ38*01	2					ASSQTGAGRTPLY	mTRBV14*01	mTRBJ1-6*01	12
ALGDSGYNKLT	mTRAV9D-4*01	mTRAJ11*01	2					VCTGGASETLY	mTRBV31*02	mTRBJ2-3*01	8
AASEHDGDNSKLI	mTRAV7D-4*01	mTRAJ38*01	2					ASSGTSETLY	mTRBV13-3*01	mTRBJ2-3*01	5
ALGDYAQGLT	mTRAV6D-6*02	mTRAJ26*01	2					ASSQDGGQGREQY	mTRBV5*04	mTRBJ2-7*01	3
VVSATSSGQKLV	mTRAV11D*01	mTRAJ16*01	2					ASRRNPGNTLY	mTRBV14*01	mTRBJ1-3*01	4
SASIRGSNNRIF	mTRAV5-1*01	mTRAJ31*01	2					ASSPGQGKDTQY	mTRBV14*01	mTRBJ2-5*01	4
TLNNNRIF	mTRAV13D-2*01	mTRAJ31*02	2					ASSPTGTVNTEVF	mTRBV4*01	mTRBJ1-1*01	127
ALNDNRIF	mTRAV13D-2*01	mTRAJ31*01	2					ASSFPGQDSNERLF	mTRBV14*01	mTRBJ1-4*02	4
AVRSLLPGTGSNRLT	mTRAV7D-3*01	mTRAJ28*01	2					ASSQAASTEVF	mTRBV5*01	mTRBJ1-1*01	3
TLDDSGYNKLT	mTRAV9-4*01	mTRAJ11*01	2					ASGGVTGQDSDYT	mTRBV13-2*01	mTRBJ1-2*01	2
AADYGNEKIT	mTRAV7D-5*01	mTRAJ48*01	2					AWRTGEVF	mTRBV31*02	mTRBJ1-1*01	2307
*	mTRAV11D*01	mTRAJ16*01	2					ASGDAGQDYNNQAPL	mTRBV13-2*01	mTRBJ1-5*01	2
VLDDSGYNKLT	mTRAV9D-3*01	mTRAJ11*01	2					ACTGGASGTLY	mTRBV31*02	mTRBJ2-3*01	17
AVSPSSDTDKVV	mTRAV9D-3*01	mTRAJ34*01	2					ASGDGGNTLY	mTRBV13-2*01	mTRBJ1-3*01	10
*	mTRAV7-3*01	mTRAJ39*01	2					*	mTRBV15*01	mTRBJ2-3*01	23
ALDESGYNKLT	mTRAV9D-4*01	mTRAJ11*01	2					*	mTRBV5*01	mTRBJ2-7*01	2
AVDSAGAKLT	mTRAV7-3*01	mTRAJ39*01	2					ASRSREYNSPLY	mTRBV13-1*02	mTRBJ1-6*01	10
AMEPRSALGRLH	mTRAV13D-4*01	mTRAJ18*01	2					ASGGSPNTEVF	mTRBV13-2*03	mTRBJ1-1*01	9
VANYGNEKIT	mTRAV7D-5*01	mTRAJ48*01	2					ASGRQGDYAEQF	mTRBV13-2*03	mTRBJ2-1*01	5
AASMPGSGGSNAKLT	mTRAV9-2*01	mTRAJ42*01	2					AWRTGEVF	mTRBV31*02	mTRBJ1-1*01	5
ALDDPGYNKLT	mTRAV9D-4*01	mTRAJ11*01	2					ASSIGGSSYEQY	mTRBV19*01	mTRBJ2-7*01	158
ALDDSGYNKLT	mTRAV9D-3*01	mTRAJ11*01	2					ASGGVEGGYAEQF	mTRBV13-2*03	mTRBJ2-1*01	4
*	mTRAV9D-3*01	mTRAJ34*01	2					*	mTRBV13-2*01	mTRBJ2-3*01	14
ALILTTASLGKLQ	mTRAV6-5*02	mTRAJ24*01	2					ACTGGASETLY	mTRBV31*02	mTRBJ2-3*01	4182
ALDGSGYNKLT	mTRAV9D-4*01	mTRAJ11*01	2					ASRSREYNSPLY	mTRBV13-1*02	mTRBJ1-6*01	12
AAEPGSALGRLH	mTRAV13D-4*01	mTRAJ18*01	2					AWNLAGNTEVF	mTRBV31*02	mTRBJ1-1*01	3
VPDDSGYNKLT	mTRAV9D-4*01	mTRAJ11*01	2					ASRSREHNSPLY	mTRBV13-1*02	mTRBJ1-6*01	3
AVRANSGTYQR	mTRAV3D-3*01	mTRAJ13*01	2					ASSHTGTGNERLF	mTRBV5*04	mTRBJ1-4*02	7
AM*PGSALGRLH	mTRAV13D-4*01	mTRAJ18*01	2					ASGDVGGHTLY	mTRBV13-2*01	mTRBJ2-4*01	3
AVGPSSNTDKVV	mTRAV9D-3*01	mTRAJ34*01	2					AWGTGANAETLY	mTRBV31*02	mTRBJ2-3*01	4
ALGDYAQGLT	mTRAV6D-6*02	mTRAJ26*01	2					ACTGGASETLY	mTRBV31*02	mTRBJ2-3*01	15
ALDVSGYNKLT	mTRAV9D-3*01	mTRAJ11*01	2					AWSQGSSAETLY	mTRBV31*01	mTRBJ2-3*01	15
*	mTRAV7-3*03	mTRAJ17*01	2					ASSDRYEQY	mTRBV13-3*01	mTRBJ2-7*01	7
AASEHVGDNSKLI	mTRAV7D-4*01	mTRAJ38*01	2					ASSIGTDNQAPL	mTRBV19*01	mTRBJ1-5*01	157
*	mTRAV7-3*01	mTRAJ39*01	2					TCSADIYAEQF	mTRBV1*01	mTRBJ2-1*01	95
AVEPGSALGRLH	mTRAV13D-4*01	mTRAJ18*01	2					ASSQAGTGRTPLY	mTRBV14*01	mTRBJ1-6*01	9
AVNPSSNTDKVV	mTRAV9-3*03	mTRAJ34*01	2					AWSLYKSSTETLY	mTRBV31*01	mTRBJ2-3*01	6
AVSPSSNTNKVV	mTRAV9-4*01	mTRAJ34*02	2					SSSAGGENTLY	mTRBV30*01	mTRBJ2-4*01	63
TLDDSGYNKLT	mTRAV9D-4*01	mTRAJ11*01	2					ASGDSQGNDTQY	mTRBV13-2*01	mTRBJ2-5*01	9
ALDDSGYNKLT	mTRAV9D-2*01	mTRAJ11*01	2					ASSLDNYEQY	mTRBV3*01	mTRBJ2-7*01	18
ASNYGNEKIT	mTRAV7D-5*01	mTRAJ48*01	2					ASSEDRGQPGVF	mTRBV13-3*01	mTRBJ1-1*01	3
ALDGSGYNKLT	mTRAV9D-4*01	mTRAJ11*01	2					AGKWGSSYEQY	mTRBV29*01	mTRBJ2-7*01	5
*	mTRAV4-2*02	mTRAJ40*01	2					AWSLEWTGGPYAEQF	mTRBV31*01	mTRBJ2-1*01	17
*	mTRAV9-3*03	mTRAJ11*01	2					*	mTRBV12-1*02	mTRBJ2-5*01	8
*	mTRAV4-2*01	mTRAJ12*01	2					TCSAVTGGPNQDTQY	mTRBV1*01	mTRBJ2-5*01	32
								*	mTRBV13-1*02	mTRBJ1-5*01	3
								AWCRQGSSYEQY	mTRBV31*02	mTRBJ2-7*01	2
								AWSSGLGDYAEQF	mTRBV31*01	mTRBJ2-1*01	7197
								ASSWWTEEVF	mTRBV14*01	mTRBJ1-1*01	3
								ASSQGEGQDTQY	mTRBV13-3*01	mTRBJ2-5*01	7
								ASGDTANSDYT	mTRBV13-2*01	mTRBJ1-2*01	2
								AWSLEWAGGLYAEQF	mTRBV31*01	mTRBJ2-1*01	12
								ASGAGQYKQY	mTRBV13-2*01	mTRBJ2-7*01	57
								ASSDNSAETLY	mTRBV13-3*01	mTRBJ2-3*01	7
								*	mTRBV3*01	mTRBJ2-7*01	2
								ACTGGASETLY	mTRBV31*02	mTRBJ2-3*01	10
								ASGQTGTGRTPLY	mTRBV14*01	mTRBJ1-6*01	4
								*	mTRBV13-2*01	mTRBJ2-4*01	3
								ASTEDGLGGRAETLY	mTRBV29*01	mTRBJ2-3*01	3
								ASSDGWGTEVF	mTRBV13-1*02	mTRBJ1-1*01	10
								ASSQTGTGRTPLY	mTRBV14*01	mTRBJ1-6*01	6
								ASSLPDWGGASAETLY	mTRBV15*01	mTRBJ2-3*01	31
								AWSPAGNTEVF	mTRBV31*01	mTRBJ1-1*01	7
								ASSADDNQAPL	mTRBV19*03	mTRBJ1-5*01	2
								ASGKRTGEVF	mTRBV13-2*03	mTRBJ1-1*01	3
								ASGDPRGGQNTLY	mTRBV13-2*01	mTRBJ2-4*01	3
								ASSFRGANSDYT	mTRBV4*01	mTRBJ1-2*01	7
								AWSRGSSAETLY	mTRBV31*01	mTRBJ2-3*01	20
								ASSQEEEGGPETLY	mTRBV5*01	mTRBJ2-3*01	3
								ASSQESTGFYEQY	mTRBV5*01	mTRBJ2-7*01	6
								ASSRQGGEQY	mTRBV29*01	mTRBJ2-7*01	2
								GAIGSANTEVF	mTRBV20*01	mTRBJ1-1*01	2
								ASSRETNTEVF	mTRBV5*04	mTRBJ1-1*01	3
								ASAEGAETLY	mTRBV13-3*01	mTRBJ2-3*01	3
								ASAGQTSYEQY	mTRBV4*01	mTRBJ2-7*01	44
								ASGEGLGGPETLY	mTRBV13-2*01	mTRBJ2-3*01	1840
								ASSGQSPYEQY	mTRBV13-3*01	mTRBJ2-7*01	3
								ASSQEYWGPSSYEQY	mTRBV5*01	mTRBJ2-7*01	2
								ASGGLQNTEVF	mTRBV13-1*02	mTRBJ1-1*01	2
								ASSGPQNTEVF	mTRBV13-1*02	mTRBJ1-1*01	3
								ASRSRDRAGTEVF	mTRBV14*01	mTRBJ1-1*01	7
								ASSAAEHERLF	mTRBV13-1*02	mTRBJ1-4*02	5
								ASSQEYWGPSSYEQY	mTRBV5*01	mTRBJ2-7*01	2
								ASNGDRENTEVF	mTRBV13-3*01	mTRBJ1-1*01	2
								ASSQDWGGAETLY	mTRBV5*04	mTRBJ2-3*01	3
								ASSGDRGSSDYT	mTRBV19*03	mTRBJ1-2*01	85
								ASSQETGGWDTQY	mTRBV5*01	mTRBJ2-5*01	29
								ASGDAGQNYSNQAPL	mTRBV13-2*01	mTRBJ1-5*01	5
								ASGDAGQNYNNQAPL	mTRBV13-2*01	mTRBJ1-5*01	733
								ASGGVEVF	mTRBV13-2*03	mTRBJ1-1*01	2
								ASGSRDRADTEVF	mTRBV14*01	mTRBJ1-1*01	18
								ASSDTGGAGDTQY	mTRBV13-1*02	mTRBJ2-5*01	5
								AWSPYKSSAETLY	mTRBV31*01	mTRBJ2-3*01	14
								ASSWDSAETLY	mTRBV4*01	mTRBJ2-3*01	67
								ASSGTGDGAETLY	mTRBV14*01	mTRBJ2-3*01	4
								ASRRNSGNTLY	mTRBV14*01	mTRBJ1-3*01	8
								ACTGGASETLY	mTRBV31*02	mTRBJ2-3*01	2
								ASSPGLANQDTQY	mTRBV14*01	mTRBJ2-5*01	5
								ASGERTREVF	mTRBV13-2*01	mTRBJ1-1*01	4
								AWSPEWTGGLYAEQF	mTRBV31*01	mTRBJ2-1*01	11
								ASSPGTPNQDTQY	mTRBV14*01	mTRBJ2-5*01	1385
								ASSDRGGGTEVF	mTRBV13-3*01	mTRBJ1-1*01	27
								ASSQDPGGASQNTLY	mTRBV5*04	mTRBJ2-4*01	3
								ASSPTGLANERLF	mTRBV4*01	mTRBJ1-4*02	31
								*	mTRBV14*01	mTRBJ2-5*01	14
								ASSDVGGRGLFAETLY	mTRBV13-1*02	mTRBJ2-3*01	37
								ASSLTG*DSPLY	mTRBV15*01	mTRBJ1-6*01	55
								ASDAGGYEQY	mTRBV13-2*03	mTRBJ2-7*01	5
								ASSIRGSSYEQY	mTRBV19*01	mTRBJ2-7*01	32
								ASSQGLGEQDTQY	mTRBV5*01	mTRBJ2-5*01	2
								AWSLPGAGQF	mTRBV31*01	mTRBJ2-1*01	15
								ASNDDRENTEVF	mTRBV13-3*01	mTRBJ1-1*01	2
								ASSHTGTDSERLF	mTRBV5*04	mTRBJ1-4*02	7
								ASSWTDSGNTLY	mTRBV4*01	mTRBJ1-3*01	4
								ASSDGYEQY	mTRBV13-3*01	mTRBJ2-7*01	15
								ASSNAGQGFTEVF	mTRBV13-1*02	mTRBJ1-1*01	2
								AWSRGSSAETLY	mTRBV31*01	mTRBJ2-3*01	5907
								ASSDDRENAEVF	mTRBV13-3*01	mTRBJ1-1*01	2
								ASGEPPNTGQLY	mTRBV13-2*01	mTRBJ2-2*01	2
								*	mTRBV2*01	mTRBJ2-7*01	38
								ASSQETNTEVF	mTRBV5*01	mTRBJ1-1*01	630
								ASSWDIYEQY	mTRBV13-1*02	mTRBJ2-7*01	6
								*	mTRBV13-3*01	mTRBJ2-3*01	2
								*	mTRBV13-3*01	mTRBJ1-1*01	2
								ASSQQGYEQY	mTRBV4*01	mTRBJ2-7*01	33
								ASGVATGGNQNTLY	mTRBV13-2*01	mTRBJ2-4*01	2
								ASGGRDRGTLY	mTRBV13-2*01	mTRBJ2-3*01	4
								ASSEWAVNTEVF	mTRBV13-3*01	mTRBJ1-1*01	2
								ASGDTGYEQY	mTRBV13-2*01	mTRBJ2-7*01	2
								ASSRAANTEVF	mTRBV5*04	mTRBJ1-1*01	4
								ASSGQRNYAEQF	mTRBV13-1*02	mTRBJ2-1*01	5
								ASSDTGGAGDTQY	mTRBV13-1*02	mTRBJ2-5*01	2152
								ASSSGTGGIEQY	mTRBV4*01	mTRBJ2-7*01	8
								ASSLVSGEDTQY	mTRBV3*01	mTRBJ2-5*01	26
								ASGERTGGVF	mTRBV13-2*01	mTRBJ1-1*01	4
								ASSQTENTEVF	mTRBV5*04	mTRBJ1-1*01	2
								ASSGRDRETLY	mTRBV13-2*03	mTRBJ2-3*01	3
								ASGAGTGGAETLY	mTRBV13-3*01	mTRBJ2-3*01	2
								ASSNAGGHYAEQF	mTRBV13-3*01	mTRBJ2-1*01	5
								AWAETGGNERLF	mTRBV31*02	mTRBJ1-4*02	12
								ASSLEGLNQDTQY	mTRBV3*01	mTRBJ2-5*01	32
								*	mTRBV29*01	mTRBJ1-6*01	2
								ASSRDIHEQY	mTRBV13-1*02	mTRBJ2-7*01	5
								AWSGTGPNERLF	mTRBV31*02	mTRBJ1-4*02	15
								ASSQDRGGVYEQY	mTRBV2*01	mTRBJ2-7*01	2
								ASGEPGTSSQNTLY	mTRBV13-2*03	mTRBJ2-4*01	5
								ASSDVGGRVLFAETLY	mTRBV13-1*02	mTRBJ2-3*01	2
								ASSITANSDYT	mTRBV19*01	mTRBJ1-2*01	74
								ASSDGGVGTEQF	mTRBV13-1*02	mTRBJ2-1*01	5
								*	mTRBV14*01	mTRBJ2-5*01	8
								ASGDAGGSDEQY	mTRBV13-2*01	mTRBJ2-7*01	5
								ASSEDRGQPEVF	mTRBV13-3*01	mTRBJ1-1*01	351
								ASSPGLANQDTQY	mTRBV14*01	mTRBJ2-5*01	2
								AWSPGTASSDYT	mTRBV31*02	mTRBJ1-2*01	11
								A*SGTGPNERLF	mTRBV31*02	mTRBJ1-4*02	2
								ASGDGGAQDTQY	mTRBV13-2*01	mTRBJ2-5*01	10
								ASGGRDGETLY	mTRBV13-2*01	mTRBJ2-3*01	3
								ASSQGGTGANERLF	mTRBV2*01	mTRBJ1-4*02	2
								ASSWGTGTERLF	mTRBV14*01	mTRBJ1-4*02	8
								*	mTRBV1*01	mTRBJ2-3*01	26
								ASGDGGAQDTQY	mTRBV13-2*01	mTRBJ2-5*01	4
								ASSEGTGGYAEQF	mTRBV13-1*02	mTRBJ2-1*01	10
								*	mTRBV19*03	mTRBJ1-6*01	2
								ASGEPGASSQNTLY	mTRBV13-2*01	mTRBJ2-4*01	10
								TCSADRHYNSPLY	mTRBV1*01	mTRBJ1-6*01	42
								ASNSTGAERLF	mTRBV14*01	mTRBJ1-4*02	2
								ASSVGQNTEVF	mTRBV13-3*01	mTRBJ1-1*01	2
								ASSFLGGRQDTQY	mTRBV14*01	mTRBJ2-5*01	5
								ASGDATGGNQNTLY	mTRBV13-2*01	mTRBJ2-4*01	9
								AWSSGLGDYAEQF	mTRBV31*01	mTRBJ2-1*01	19
								ASSDQDTLY	mTRBV13-3*01	mTRBJ2-4*01	11
								AWSLPGAEQF	mTRBV31*01	mTRBJ2-1*01	5
								ASSQGTWGQDTQY	mTRBV5*01	mTRBJ2-5*01	3
								ASGAGQHEQY	mTRBV13-2*01	mTRBJ2-7*01	5
								AWSLGGSYEQY	mTRBV31*01	mTRBJ2-7*01	3011
								ASTPGLGEQDTQY	mTRBV19*03	mTRBJ2-5*01	5
								ASSPGLADQDTQY	mTRBV14*01	mTRBJ2-5*01	5
								ASGEGLGGPETLY	mTRBV13-2*03	mTRBJ2-3*01	2
								ASGADQDTQY	mTRBV13-2*03	mTRBJ2-5*01	6
								ASSPDWGTSQNTLY	mTRBV4*01	mTRBJ2-4*01	44
								ASSDRSSAETLY	mTRBV13-3*01	mTRBJ2-3*01	7
								ASSQTGAGNTLY	mTRBV5*04	mTRBJ1-3*01	5
								ASNSQGWNTLY	mTRBV17*01	mTRBJ2-4*01	2
								ASSDKGGDTEVF	mTRBV13-3*01	mTRBJ1-1*01	4
								ASSRGQGQAPL	mTRBV5*04	mTRBJ1-5*01	4
								ASGDAGQNYNNQAPL	mTRBV13-2*01	mTRBJ1-5*01	2
								ASSQESTGFYEQY	mTRBV5*01	mTRBJ2-7*01	2
								ASSDRGGDTEVF	mTRBV13-3*01	mTRBJ1-1*01	1764
								AWSLGGSYEQY	mTRBV31*01	mTRBJ2-7*01	4
								ASGDVGGHTLY	mTRBV13-2*01	mTRBJ2-4*01	7
								ASGDTGHEQY	mTRBV13-2*01	mTRBJ2-7*01	4
								ASGPGTPNQDTQY	mTRBV14*01	mTRBJ2-5*01	6
								AWSLAGNPEVF	mTRBV31*01	mTRBJ1-1*01	2
								ASSSRGDYAEQF	mTRBV19*01	mTRBJ2-1*01	4
								AWNLEWTGGLYAEQF	mTRBV31*02	mTRBJ2-1*01	3
								ASSDEMGGDTQY	mTRBV13-1*02	mTRBJ2-5*01	9
								ASSELGNYAEQF	mTRBV13-3*01	mTRBJ2-1*01	4
								ASSQGGDGQY	mTRBV5*01	mTRBJ2-7*01	5
								AWSLEWTGGLYAEQF	mTRBV31*01	mTRBJ2-1*01	2
								AWAGTGGDERLF	mTRBV31*02	mTRBJ1-4*02	16
								ASSQYNSPLY	mTRBV4*01	mTRBJ1-6*01	77
								A*AGTGGNERLF	mTRBV31*02	mTRBJ1-4*02	3
								ASGEGLGGAQDTQY	mTRBV13-2*01	mTRBJ2-5*01	4
								*	mTRBV29*01	mTRBJ2-7*01	4
								ASSWGTGTERLF	mTRBV14*01	mTRBJ1-4*02	5
								AWSPGTADSDYT	mTRBV31*02	mTRBJ1-2*01	6
								ASSDGGAGTVQF	mTRBV13-1*02	mTRBJ2-1*01	2
								ASGGVEVF	mTRBV13-2*01	mTRBJ1-1*01	614
								ASRRSSGNTLY	mTRBV14*01	mTRBJ1-3*01	11
								ASSGQGNYAEQF	mTRBV13-1*02	mTRBJ2-1*01	2
								ASSQGEGQDTQY	mTRBV13-3*01	mTRBJ2-5*01	1393
								AWSRQGSSYEQY	mTRBV31*01	mTRBJ2-7*01	3503
								ASRRNSGNTLY	mTRBV14*01	mTRBJ1-3*01	2
								ASSDARGHYAEQF	mTRBV13-3*01	mTRBJ2-1*01	3
								ASRSRECNSPLY	mTRBV13-1*02	mTRBJ1-6*01	2
								ASSPGQGYEQY	mTRBV4*01	mTRBJ2-7*01	28
								AWSRQGSSYEQY	mTRBV31*01	mTRBJ2-7*01	3
								ASSQDSSAETLY	mTRBV5*01	mTRBJ2-3*01	4
								ASSDVGTGTDERLF	mTRBV13-1*02	mTRBJ1-4*02	3
								ASSSGGGYEQY	mTRBV17*01	mTRBJ2-7*01	75
								ASSQGRGGQDTQY	mTRBV5*01	mTRBJ2-5*01	13
								ASGWGTGTERLF	mTRBV14*01	mTRBJ1-4*02	4
								ASGVPGTSSQNTLY	mTRBV13-2*01	mTRBJ2-4*01	2
								ASSWWAEEVF	mTRBV14*01	mTRBJ1-1*01	5
								ASSWWTEEVF	mTRBV14*01	mTRBJ1-1*01	5
								ASSLGDSTGQLY	mTRBV3*01	mTRBJ2-2*01	20
								ASSDSAEQF	mTRBV13-3*01	mTRBJ2-1*01	7
								ASGSRQFNQDTQY	mTRBV5*04	mTRBJ2-5*01	2
								*	mTRBV17*01	mTRBJ1-4*02	79
								ASSRGGQGDSDYT	mTRBV2*01	mTRBJ1-2*01	2
								ASSQRLGGTQY	mTRBV2*01	mTRBJ2-5*01	4
								ASSDAGQGFAEVF	mTRBV13-1*02	mTRBJ1-1*01	12
								ASSGAGGGAETLY	mTRBV14*01	mTRBJ2-3*01	9
								ASSDTGAETLY	mTRBV13-3*01	mTRBJ2-3*01	3
								ASSQTENTEVF	mTRBV5*04	mTRBJ1-1*01	2
								ASRTWTPSAETLY	mTRBV4*01	mTRBJ2-3*01	101
								AWSLEWTGGLYAEQF	mTRBV31*01	mTRBJ2-1*01	3842
								*	mTRBV13-1*02	mTRBJ2-1*01	2
								ASSDDSAETLY	mTRBV13-3*01	mTRBJ2-3*01	6
								ASSQDGGQGREQY	mTRBV5*01	mTRBJ2-7*01	4
								ASSPRQFNQDTQY	mTRBV5*04	mTRBJ2-5*01	4
								ASTGDGLGGRAETLY	mTRBV29*01	mTRBJ2-3*01	2
								ASSRGQGANQAPL	mTRBV4*01	mTRBJ1-5*01	24
								ASSGQGNYAEQF	mTRBV13-1*02	mTRBJ2-1*01	9
								ASSRRQNQAPL	mTRBV17*01	mTRBJ1-5*01	116
								ASSLGAYEQY	mTRBV3*01	mTRBJ2-7*01	41
								ASSDRSSAETLY	mTRBV13-3*01	mTRBJ2-3*01	6
								ASSQDSYAEQF	mTRBV2*01	mTRBJ2-1*01	2
								AWSLGGPYEQY	mTRBV31*01	mTRBJ2-7*01	10
								ASSSQGWNTLY	mTRBV17*01	mTRBJ2-4*01	225
								ANSQTGTGRTPLY	mTRBV14*01	mTRBJ1-6*01	2
								ASSQAGTGGVETLY	mTRBV5*01	mTRBJ2-3*01	3
								ASGDAGGAPAEQF	mTRBV13-2*01	mTRBJ2-1*01	8
								ASGDPGGGQNTLY	mTRBV13-2*03	mTRBJ2-4*01	5
								*	mTRBV13-2*01	mTRBJ2-4*01	4
								ASGDPGGGQNTLY	mTRBV13-2*01	mTRBJ2-4*01	2
								ASSQGTNTEVF	mTRBV5*01	mTRBJ1-1*01	3
								ASSQTGAGNTLY	mTRBV5*04	mTRBJ1-3*01	2
								ASSGTGGGTETLY	mTRBV14*01	mTRBJ2-3*01	2
								ASSHGQGQAPL	mTRBV5*04	mTRBJ1-5*01	2
								*	mTRBV13-1*02	mTRBJ1-4*02	3
								*	mTRBV13-2*01	mTRBJ2-4*01	9
								ASGDGNSQDTQY	mTRBV13-2*01	mTRBJ2-5*01	6
								ASKAETLY	mTRBV29*01	mTRBJ2-3*01	2
								ASSWGTGGLEQY	mTRBV14*01	mTRBJ2-7*01	7
								ASSRGTSSYEQY	mTRBV19*01	mTRBJ2-7*01	5
								ASSYTGASAETLY	mTRBV12-1*02	mTRBJ2-3*01	4
								ASSPGTGQDTQY	mTRBV14*01	mTRBJ2-5*01	13
								ASSFLGGRQDTQY	mTRBV14*01	mTRBJ2-5*01	3
								ASSRGGTEVF	mTRBV17*01	mTRBJ1-1*01	123
								ASGDSFLNYAEQF	mTRBV13-2*01	mTRBJ2-1*01	2
								AWRTGEIF	mTRBV31*02	mTRBJ1-1*01	3
								ASSSGGSSYEQY	mTRBV19*01	mTRBJ2-7*01	5
								AWSHAGNTEVF	mTRBV31*01	mTRBJ1-1*01	2
								ASSRDTWGQDTQY	mTRBV5*04	mTRBJ2-5*01	7
								*	mTRBV29*01	mTRBJ2-7*01	5
								ASSSRDSYNSPLY	mTRBV4*01	mTRBJ1-6*01	19
								ASGEPGTSSQNTLY	mTRBV13-2*01	mTRBJ2-4*01	6
								AWSGTGPDERLF	mTRBV31*02	mTRBJ1-4*02	6
								ASGDSGNTLY	mTRBV13-2*03	mTRBJ1-3*01	9
								ASRHRGLQNTLY	mTRBV17*01	mTRBJ2-4*01	2
								ARSQNTLY	mTRBV12-2*02	mTRBJ2-4*01	2
								ASSDEMGRDTQY	mTRBV13-1*02	mTRBJ2-5*01	4
								ASGQGARPD	mTRBV13-2*03	mTRBJ2-4*01	3
								ASGDPGGGQNTLY	mTRBV13-2*01	mTRBJ2-4*01	8
								ASGDAGQSYNNQAPL	mTRBV13-2*01	mTRBJ1-5*01	3
								ASSQDGGQGREQY	mTRBV5*01	mTRBJ2-7*01	2
								*	mTRBV15*01	mTRBJ2-3*01	21
								ASSPGLANQDTQY	mTRBV14*01	mTRBJ2-5*01	3
								ASSDRSNAETLY	mTRBV13-3*01	mTRBJ2-3*01	3
								ASSDEVGGDTQY	mTRBV13-1*02	mTRBJ2-5*01	10
								ASGRGARPD	mTRBV13-2*03	mTRBJ2-4*01	3
								*	mTRBV2*01	mTRBJ2-7*01	11
								ASS*AANTEVF	mTRBV5*04	mTRBJ1-1*01	2
								ASSDTGGAGDTQY	mTRBV13-1*02	mTRBJ2-5*01	7
								ASSDEMGGGTQY	mTRBV13-1*02	mTRBJ2-5*01	9
								ASSQLGAGTEVF	mTRBV5*04	mTRBJ1-1*01	2
								ASSLRDRDAEQF	mTRBV14*01	mTRBJ2-1*01	1996
								ASSRDVYEQY	mTRBV13-1*02	mTRBJ2-7*01	11
								ASSDVGGRVLFAETLY	mTRBV13-1*02	mTRBJ2-3*01	7
								ASRQGAETLY	mTRBV17*01	mTRBJ2-3*01	158
								ASSLLGGRQDTQY	mTRBV14*01	mTRBJ2-5*01	2
								*	mTRBV5*04	mTRBJ2-3*01	9
								ASSSTGAERLF	mTRBV14*01	mTRBJ1-4*02	4
								ASSDGGAGTEQF	mTRBV13-1*02	mTRBJ2-1*01	6
								ASPQGTEVF	mTRBV4*01	mTRBJ1-1*01	16
								ASRPQGGEQY	mTRBV4*01	mTRBJ2-7*01	47
								ASSDRSSAETLY	mTRBV13-3*01	mTRBJ2-3*01	5
								ASSLLGLDEQY	mTRBV29*01	mTRBJ2-7*01	1146
								AGDAGGYEQY	mTRBV13-2*03	mTRBJ2-7*01	7
								ASSEWAANTEVF	mTRBV13-3*01	mTRBJ1-1*01	5
								ASRPRGGAETLY	mTRBV19*03	mTRBJ2-3*01	2
								ASSIRGDYAEQF	mTRBV19*01	mTRBJ2-1*01	67
								ASGDGRNTLY	mTRBV13-2*01	mTRBJ1-3*01	2
								*	mTRBV13-3*01	mTRBJ2-3*01	3
								ASSNAANTEVF	mTRBV13-1*02	mTRBJ1-1*01	4
								ASGVRTGEVF	mTRBV13-2*01	mTRBJ1-1*01	2
								ASGEPGTSSQNTLY	mTRBV13-2*01	mTRBJ2-4*01	9
								ASSPGQGKDTQY	mTRBV14*01	mTRBJ2-5*01	6
								*	mTRBV14*01	mTRBJ2-1*01	17
								ASNFPGQNSNERLF	mTRBV14*01	mTRBJ1-4*02	3
								ASSDAANAEVF	mTRBV13-1*02	mTRBJ1-1*01	2
								ASSQGPGGQDTQY	mTRBV5*01	mTRBJ2-5*01	3
								ASGRNSGNTLY	mTRBV14*01	mTRBJ1-3*01	10
								A*RTGEVF	mTRBV31*02	mTRBJ1-1*01	4
								ANTPGLGEQDTQY	mTRBV19*03	mTRBJ2-5*01	2
								AWSGTGPNERLF	mTRBV31*02	mTRBJ1-4*02	11
								*	mTRBV31*02	mTRBJ2-3*01	3
								ASSDGSSAETLY	mTRBV13-3*01	mTRBJ2-3*01	6
								*	mTRBV31*02	mTRBJ1-4*02	2
								*	mTRBV13-2*01	mTRBJ2-1*01	10
								*	mTRBV13-1*02	mTRBJ2-1*01	2
								ASSGTGGDAETLY	mTRBV14*01	mTRBJ2-3*01	5
								ASGDGGNTLY	mTRBV13-2*01	mTRBJ1-3*01	2450
								ASKQGSEQF	mTRBV13-1*02	mTRBJ2-1*01	7
								ASGEPGTSSQNTLY	mTRBV13-2*01	mTRBJ2-4*01	2102
								ASGDSLNTEVF	mTRBV13-2*03	mTRBJ1-1*01	3
								ASGDADWVRNTLY	mTRBV13-2*01	mTRBJ2-4*01	4
								ASS*LGLDEQY	mTRBV29*01	mTRBJ2-7*01	53
								ASRSREYNSPLY	mTRBV13-1*02	mTRBJ1-6*01	7
								ASSDRTYEQY	mTRBV13-1*02	mTRBJ2-7*01	6
								ASSQTEAGNTLY	mTRBV5*04	mTRBJ1-3*01	2
								ASSQDLEQY	mTRBV2*01	mTRBJ2-7*01	2
								ASSPGRTGQAPL	mTRBV13-1*02	mTRBJ1-5*01	7
								ASSEDRGQPEVF	mTRBV13-3*01	mTRBJ1-1*01	4
								ASSWGTEGLEQY	mTRBV14*01	mTRBJ2-7*01	3
								*	mTRBV5*01	mTRBJ2-5*01	2
								*	mTRBV13-3*01	mTRBJ1-1*01	12
								*	mTRBV14*01	mTRBJ2-3*01	3
								AWAGTGGSERLF	mTRBV31*02	mTRBJ1-4*02	12
								*	mTRBV5*01	mTRBJ2-3*01	2
								ASSDDGENTEVF	mTRBV13-3*01	mTRBJ1-1*01	3
								ASGGGNNQAPL	mTRBV13-2*01	mTRBJ1-5*01	2
								*	mTRBV29*01	mTRBJ1-6*01	3
								ASAGGAETLY	mTRBV13-3*01	mTRBJ2-3*01	3
								ASSPGLGKDTQY	mTRBV14*01	mTRBJ2-5*01	5
								ASDAGGHEQY	mTRBV13-2*03	mTRBJ2-7*01	4
								ASNLRDRDAEQF	mTRBV14*01	mTRBJ2-1*01	4
								ASSFRGGRQDTQY	mTRBV14*01	mTRBJ2-5*01	3
								ASSVNSAETLY	mTRBV13-3*01	mTRBJ2-3*01	5
								ASSERGGDTEVF	mTRBV13-3*01	mTRBJ1-1*01	2
								*	mTRBV14*01	mTRBJ1-3*01	2
								ASGDVTGQDSDYT	mTRBV13-2*01	mTRBJ1-2*01	5
								ASGAGQDTQY	mTRBV13-2*01	mTRBJ2-5*01	5
								AWSPGGSYEQY	mTRBV31*01	mTRBJ2-7*01	7
								ASGDSLLNYAEQF	mTRBV13-2*01	mTRBJ2-1*01	287
								ASSDATDYEQY	mTRBV13-3*01	mTRBJ2-7*01	5
								ASSAGTGGAETLY	mTRBV13-3*01	mTRBJ2-3*01	404
								ASSVWAANTEVF	mTRBV13-3*01	mTRBJ1-1*01	5
								ASSQTGTGRAPLY	mTRBV14*01	mTRBJ1-6*01	20
								ASNDDRENTEVF	mTRBV13-3*01	mTRBJ1-1*01	6
								ASSDAASTEVF	mTRBV13-1*02	mTRBJ1-1*01	9
								ASSNRSSAETLY	mTRBV13-3*01	mTRBJ2-3*01	2
								ASGSTGAERLF	mTRBV14*01	mTRBJ1-4*02	2
								ASSQEYRGPSSYEQY	mTRBV5*01	mTRBJ2-7*01	3
								ASGNAGQNYNNQAPL	mTRBV13-2*03	mTRBJ1-5*01	2
								ASSDGRENTEVF	mTRBV13-3*01	mTRBJ1-1*01	2
								ASSQTEITEVF	mTRBV5*04	mTRBJ1-1*01	3
								A*AGTGGNERLF	mTRBV31*02	mTRBJ1-4*02	7
								ASSSGNDTQY	mTRBV14*01	mTRBJ2-5*01	2
								*	mTRBV14*01	mTRBJ1-4*02	3
								*	mTRBV12-1*01	mTRBJ2-5*01	2
								ASSQEANTEVF	mTRBV5*01	mTRBJ1-1*01	3
								ASGAETLY	mTRBV29*01	mTRBJ2-3*01	2
								ASRDSPNTEVF	mTRBV13-2*03	mTRBJ1-1*01	3
								ASGDVTEQDSDYT	mTRBV13-2*01	mTRBJ1-2*01	3
								ASGDAGQNYDNQAPL	mTRBV13-2*01	mTRBJ1-5*01	2
								TCSDDFYEQY	mTRBV1*01	mTRBJ2-7*01	64
								ASGDTGYEQY	mTRBV13-2*01	mTRBJ2-7*01	53
								ASSQTVNTEVF	mTRBV5*04	mTRBJ1-1*01	2
								ASSDVGTGTNERLF	mTRBV13-1*02	mTRBJ1-4*02	3
								ASSPGAPNQDTQY	mTRBV14*01	mTRBJ2-5*01	11
								ASSDAANTEVF	mTRBV13-1*02	mTRBJ1-1*01	2709
								AWSPETANSDYT	mTRBV31*02	mTRBJ1-2*01	7
								ASGGVEGGYAEQF	mTRBV13-2*01	mTRBJ2-1*01	6
								ASRGINERLF	mTRBV13-3*01	mTRBJ1-4*02	5
								*	mTRBV13-2*01	mTRBJ2-4*01	2
								ASGGVEVF	mTRBV13-2*01	mTRBJ1-1*01	2
								ASGAGQYEQY	mTRBV13-2*01	mTRBJ2-7*01	8
								ASTGTGGTAEQF	mTRBV4*01	mTRBJ2-1*01	25
								ASSQGQGQAPL	mTRBV5*04	mTRBJ1-5*01	5
								AWSGTGPSERLF	mTRBV31*02	mTRBJ1-4*02	15
								ASSVGGAGTEQF	mTRBV13-1*02	mTRBJ2-1*01	2
								ASSGLGNYAEQF	mTRBV13-3*01	mTRBJ2-1*01	6
								ASSPGQGNAEVF	mTRBV2*01	mTRBJ1-1*01	2
								ASSQGGLTETLY	mTRBV5*01	mTRBJ2-3*01	2
								AWSRGSSTETLY	mTRBV31*01	mTRBJ2-3*01	7
								ASGDATGGNQNTLY	mTRBV13-2*01	mTRBJ2-4*01	10
								*	mTRBV29*01	mTRBJ2-7*01	2
								ASGGVEGGHAEQF	mTRBV13-2*01	mTRBJ2-1*01	3
								ASSGDRENTEVF	mTRBV13-3*01	mTRBJ1-1*01	3
								ASSTRDNSAETLY	mTRBV17*01	mTRBJ2-3*01	76
								ASSYTGTSAETLY	mTRBV12-1*02	mTRBJ2-3*01	2
								ASSEGTGGYAEQF	mTRBV13-1*02	mTRBJ2-1*01	2500
								ASSSRGWNTLY	mTRBV17*01	mTRBJ2-4*01	2
								ASSGLGLDEQY	mTRBV29*01	mTRBJ2-7*01	10
								AWSLEWTGGLYAEQF	mTRBV31*01	mTRBJ2-1*01	9
								AWSQGGSYEQY	mTRBV31*01	mTRBJ2-7*01	2
								ASGTEQDTQY	mTRBV19*03	mTRBJ2-5*01	2
								ASGDADWVQNTLY	mTRBV13-2*01	mTRBJ2-4*01	2
								*	mTRBV29*01	mTRBJ1-6*01	671
								ASSNVGTGTNERLF	mTRBV13-1*02	mTRBJ1-4*02	2
								ASSGRDWGGGAETLY	mTRBV15*01	mTRBJ2-3*01	4
								ASSVLGLDEQY	mTRBV29*01	mTRBJ2-7*01	37
								ASSGLQDTEVF	mTRBV13-1*02	mTRBJ1-1*01	5
								ASSPDRTDQAPL	mTRBV13-1*02	mTRBJ1-5*01	3
								ASGDTANSDYT	mTRBV13-2*03	mTRBJ1-2*01	2
								ASSQDSGGASYEQY	mTRBV2*01	mTRBJ2-7*01	2
								ASSRGEGQDTQY	mTRBV13-3*01	mTRBJ2-5*01	3
								ASGRQGNYAEQF	mTRBV13-2*03	mTRBJ2-1*01	2
								ASSGQGNHAEQF	mTRBV13-1*02	mTRBJ2-1*01	9
								ASGDATGQDTDYT	mTRBV13-2*01	mTRBJ1-2*01	2
								ASSDDRGNTEVF	mTRBV13-3*01	mTRBJ1-1*01	3
								ASGRRGNYAEQF	mTRBV13-2*03	mTRBJ2-1*01	3
								AWSLEWTGGLHAEQF	mTRBV31*01	mTRBJ2-1*01	6
								ASAPGTGGYEQY	mTRBV5*04	mTRBJ2-7*01	249
								ASSLDRTGQAPL	mTRBV13-1*02	mTRBJ1-5*01	5
								ASSQVGAGTEVF	mTRBV5*01	mTRBJ1-1*01	2
								ASSDGWDTEVF	mTRBV13-1*02	mTRBJ1-1*01	7
								ASSWGAGTERLF	mTRBV14*01	mTRBJ1-4*02	9
								AWGAGASAETLY	mTRBV31*02	mTRBJ2-3*01	25
								*	mTRBV4*01	mTRBJ1-5*01	8
								ASGPDRTGQAPL	mTRBV13-1*02	mTRBJ1-5*01	4
								AWSLPGAE*F	mTRBV31*01	mTRBJ2-1*01	2
								*	mTRBV13-1*02	mTRBJ2-5*01	4
								ASSDATDCEQY	mTRBV13-3*01	mTRBJ2-7*01	3
								ASSFLGERQDTQY	mTRBV14*01	mTRBJ2-5*01	4
								ASSDAGGHHAEQF	mTRBV13-3*01	mTRBJ2-1*01	4
								ASSDVGGRGLCAETLY	mTRBV13-1*02	mTRBJ2-3*01	3
								AGSGTSETLY	mTRBV13-3*01	mTRBJ2-3*01	2
								ASSDRPSAETLY	mTRBV13-3*01	mTRBJ2-3*01	9
								ASSQDSCAEQF	mTRBV2*01	mTRBJ2-1*01	2
								ASRDIDERLF	mTRBV13-3*01	mTRBJ1-4*02	5
								ASSDGWDAEVF	mTRBV13-1*02	mTRBJ1-1*01	4
								AWSLERTGGLYAEQF	mTRBV31*01	mTRBJ2-1*01	11
								*	mTRBV13-2*01	mTRBJ1-2*01	2
								ASSFPRQNSNERLF	mTRBV14*01	mTRBJ1-4*02	5
								*	mTRBV13-2*03	mTRBJ2-4*01	2
								*	mTRBV29*01	mTRBJ2-7*01	4
								ASSPGPRYAEQF	mTRBV5*04	mTRBJ2-1*01	2
								AWSSGLGDHAEQF	mTRBV31*01	mTRBJ2-1*01	13
								*	mTRBV29*01	mTRBJ2-7*01	3
								ASSLLGLDEQY	mTRBV29*01	mTRBJ2-7*01	8
								ASSQDGGQGRE*Y	mTRBV5*01	mTRBJ2-7*01	2
								ASSRDICEQY	mTRBV13-1*02	mTRBJ2-7*01	3
								*	mTRBV13-2*01	mTRBJ2-5*01	3
								ASGDSQGKNTQY	mTRBV13-2*01	mTRBJ2-5*01	3
								*	mTRBV17*01	mTRBJ2-7*01	3
								AWSLTGNTEVF	mTRBV31*01	mTRBJ1-1*01	5
								ASSSGTPSAETLY	mTRBV17*01	mTRBJ2-3*01	33
								ASSQTENTEVF	mTRBV5*04	mTRBJ1-1*01	2
								A*GTGASAETLY	mTRBV31*02	mTRBJ2-3*01	3
								*	mTRBV13-3*01	mTRBJ2-3*01	2
								ASSGQGQY	mTRBV13-1*02	mTRBJ2-7*01	13
								ASSGTAYNERLF	mTRBV13-3*01	mTRBJ1-4*02	2
								ASSEWAANTEVF	mTRBV13-3*01	mTRBJ1-1*01	4
								ASSRDDSSAETLY	mTRBV5*04	mTRBJ2-3*01	2
								AWSLAGNTEVF	mTRBV31*01	mTRBJ1-1*01	4
								ASRDSAEQF	mTRBV13-3*01	mTRBJ2-1*01	2
								ASGDADWVQNTLY	mTRBV13-2*01	mTRBJ2-4*01	11
								ASSRQGGEQY	mTRBV29*01	mTRBJ2-7*01	2
								ASSIASAGRDERLF	mTRBV19*01	mTRBJ1-4*02	2
								AWAGTGGNERLF	mTRBV31*02	mTRBJ1-4*02	7
								ASGGRDRETLY	mTRBV13-2*01	mTRBJ2-3*01	3
								ASSRDSSAETLY	mTRBV5*04	mTRBJ2-3*01	5
								ASSSTGLSYEQY	mTRBV16*01	mTRBJ2-7*01	35
								ASGQGVRPD	mTRBV13-2*03	mTRBJ2-4*01	3
								ASSDAGQGLTEVF	mTRBV13-1*02	mTRBJ1-1*01	10
								*	mTRBV12-1*01	mTRBJ2-5*01	2
								ASSSQEQY	mTRBV13-1*02	mTRBJ2-7*01	10
								ASGQGARPD	mTRBV13-2*03	mTRBJ2-4*01	4
								ASSQGLGQAPL	mTRBV5*04	mTRBJ1-5*01	2
								ASSWGTGTERLF	mTRBV14*01	mTRBJ1-4*02	4
								ASSWGTGGMEQY	mTRBV14*01	mTRBJ2-7*01	4
								*	mTRBV13-1*02	mTRBJ1-4*02	2
								ASGDTGYEQY	mTRBV13-2*03	mTRBJ2-7*01	4
								ASSSRLGGGEQY	mTRBV17*01	mTRBJ2-7*01	8
								ASKQGPEQF	mTRBV13-1*02	mTRBJ2-1*01	3
								ASSFLGGRRDTQY	mTRBV14*01	mTRBJ2-5*01	2
								ASSYTGTNAETLY	mTRBV12-1*02	mTRBJ2-3*01	2
								ASSTGKDTQY	mTRBV14*01	mTRBJ2-5*01	2
								ASSLEGSETLY	mTRBV3*01	mTRBJ2-3*01	25
								ASSVRSSAETLY	mTRBV13-3*01	mTRBJ2-3*01	2
								ASGQGA*PD	mTRBV13-2*03	mTRBJ2-4*01	3
								AWSPPGAEQF	mTRBV31*01	mTRBJ2-1*01	12
								AWSSGLGDNAEQF	mTRBV31*01	mTRBJ2-1*01	3
								ASSWRTGGLEQY	mTRBV14*01	mTRBJ2-7*01	5
								AWGTGASAETLY	mTRBV31*02	mTRBJ2-3*01	4
								ARTGGASETLY	mTRBV31*02	mTRBJ2-3*01	14
								ASSDRNTLY	mTRBV13-3*01	mTRBJ2-4*01	4
								ASGDTGYEQY	mTRBV13-2*01	mTRBJ2-7*01	1885
								ASSSRQFNQDTQY	mTRBV5*04	mTRBJ2-5*01	2
								ASSWGAGGLEQY	mTRBV14*01	mTRBJ2-7*01	3
								ASGDAEQNYNNQAPL	mTRBV13-2*01	mTRBJ1-5*01	2
								*	mTRBV13-2*01	mTRBJ2-3*01	12
								ASRDIYERLF	mTRBV13-3*01	mTRBJ1-4*02	3
								ASGDTASSDYT	mTRBV13-2*01	mTRBJ1-2*01	2
								ASSDAGQGYTEVF	mTRBV13-1*02	mTRBJ1-1*01	2
								ASGGQGNYAEQF	mTRBV13-1*02	mTRBJ2-1*01	2
								ASGEGLGGLETLY	mTRBV13-2*01	mTRBJ2-3*01	4
								ASGDPGSGQNTLY	mTRBV13-2*01	mTRBJ2-4*01	3
								ASSQGQGLC	mTRBV2*01	mTRBJ2-4*01	2
								ASGERTGDVF	mTRBV13-2*01	mTRBJ1-1*01	13
								ASGDGNNQDTQY	mTRBV13-2*01	mTRBJ2-5*01	3
								ASSGDRGQPEVF	mTRBV13-3*01	mTRBJ1-1*01	4
								ASAGGAETLY	mTRBV13-3*01	mTRBJ2-3*01	1236
								ASGDSGNTLY	mTRBV13-2*01	mTRBJ1-3*01	1528
								*	mTRBV31*02	mTRBJ1-2*01	5
								A*SSGLGDYAEQF	mTRBV31*02	mTRBJ2-1*01	5
								ASSSGKYTQY	mTRBV14*01	mTRBJ2-5*01	2
								*	mTRBV5*01	mTRBJ2-3*01	4
								ASSGLQSTEVF	mTRBV13-1*02	mTRBJ1-1*01	6
								SSSRGTQDTQY	mTRBV30*01	mTRBJ2-5*01	2
								ASGDSPSTEVF	mTRBV13-2*03	mTRBJ1-1*01	5
								ASSDAGQGFTEVF	mTRBV13-1*02	mTRBJ1-1*01	10
								ASGEATGGNQNTLY	mTRBV13-2*01	mTRBJ2-4*01	2
								ASSLRDRDAEQF	mTRBV14*01	mTRBJ2-1*01	4
								ASGEGLGGPETLY	mTRBV13-2*01	mTRBJ2-3*01	4
								ASSDAGQRFTEVF	mTRBV13-1*02	mTRBJ1-1*01	4
								ASRPREYNSPLY	mTRBV13-1*02	mTRBJ1-6*01	8
								ASSQDGTGANERLF	mTRBV2*01	mTRBJ1-4*02	2
								ASSQDTWGQDTQY	mTRBV5*04	mTRBJ2-5*01	2
								ASGDGGAQDTQY	mTRBV13-2*01	mTRBJ2-5*01	2392
								ASSSRQFDQDTQY	mTRBV5*04	mTRBJ2-5*01	2
								ASTPDTSAETLY	mTRBV14*01	mTRBJ2-3*01	1065
								ASSDAGQGSTEVF	mTRBV13-1*02	mTRBJ1-1*01	19
								ASDAGGYEQY	mTRBV13-2*03	mTRBJ2-7*01	2412
								ASSNRYEQY	mTRBV13-3*01	mTRBJ2-7*01	2
								ASSPDRTGQAPL	mTRBV13-1*02	mTRBJ1-5*01	1862
								ASGDVTGQDTDYT	mTRBV13-2*01	mTRBJ1-2*01	75
								ASSLRDRDAEQF	mTRBV14*01	mTRBJ2-1*01	9
								ASRDINERLF	mTRBV13-3*01	mTRBJ1-4*02	2005
								ASNDDRENTEVF	mTRBV13-3*01	mTRBJ1-1*01	7
								ASGDPGGGQNTLY	mTRBV13-2*01	mTRBJ2-4*01	5
								ASSFLGG*QDTQY	mTRBV14*01	mTRBJ2-5*01	3
								ASSDVGTGTSERLF	mTRBV13-1*02	mTRBJ1-4*02	5
								ASSLLGLDGQY	mTRBV29*01	mTRBJ2-7*01	4
								TCSAEGQGVNERLF	mTRBV1*01	mTRBJ1-4*02	3
								ASSQRLGDTQY	mTRBV2*01	mTRBJ2-5*01	2
								AWGTGASAETLY	mTRBV31*02	mTRBJ2-3*01	12
								ASSPDRTGRAPL	mTRBV13-1*02	mTRBJ1-5*01	4
								ASGGRDRETLY	mTRBV13-2*03	mTRBJ2-3*01	5
								ASSDQYTLY	mTRBV13-3*01	mTRBJ2-4*01	3
								ASSDVGGRVLFTETLY	mTRBV13-1*02	mTRBJ2-3*01	4
								ASGDATGQDSDYT	mTRBV13-2*01	mTRBJ1-2*01	2
								ASGAGQYEQY	mTRBV13-2*03	mTRBJ2-7*01	6
								ASSDAGQGFIEVF	mTRBV13-1*02	mTRBJ1-1*01	2
								ASSDVGAGTNERLF	mTRBV13-1*02	mTRBJ1-4*02	7
								ASSDTGGTGDTQY	mTRBV13-1*02	mTRBJ2-5*01	4
								ASSPDRAGQAPL	mTRBV13-1*02	mTRBJ1-5*01	9
								ASSQERDSRDTQY	mTRBV2*01	mTRBJ2-5*01	2
								*	mTRBV12-1*01	mTRBJ2-5*01	2
								ASSQDIYEQY	mTRBV13-1*02	mTRBJ2-7*01	5
								ASSPWTGQDTQY	mTRBV14*01	mTRBJ2-5*01	2
								ASSSGKNTQY	mTRBV14*01	mTRBJ2-5*01	4
								ASTPELGEQDTQY	mTRBV19*03	mTRBJ2-5*01	2
								ASGETGDTEVF	mTRBV13-2*03	mTRBJ1-1*01	2
								AWSPGTVNSDYT	mTRBV31*02	mTRBJ1-2*01	2
								ASSQGQGLY	mTRBV2*01	mTRBJ2-4*01	2
								ASSIASAGRDERLF	mTRBV19*01	mTRBJ1-4*02	2
								ASGEGLGGPETLY	mTRBV13-2*01	mTRBJ2-3*01	5
								*	mTRBV29*01	mTRBJ2-7*01	6
								ASSSGKDTQY	mTRBV14*01	mTRBJ2-5*01	4603
								ASGEPGTSSQNTLY	mTRBV13-2*01	mTRBJ2-4*01	4
								ASRDISERLF	mTRBV13-3*01	mTRBJ1-4*02	9
								ASGETGDAEVF	mTRBV13-2*01	mTRBJ1-1*01	3
								*	mTRBV13-1*02	mTRBJ1-5*01	2
								ASSQGRGSSYEQY	mTRBV2*01	mTRBJ2-7*01	4
								ASSNEMGGDTQY	mTRBV13-1*02	mTRBJ2-5*01	2
								ASSQEEKGGPETLY	mTRBV5*01	mTRBJ2-3*01	3
								ASGESQNTLY	mTRBV13-2*01	mTRBJ2-4*01	6
								*	mTRBV12-1*01	mTRBJ2-5*01	6
								ASSDAGGHYAEQF	mTRBV13-3*01	mTRBJ2-1*01	1672
								ASSGVEGGYAEQF	mTRBV13-2*03	mTRBJ2-1*01	2
								AWNGTGPNERLF	mTRBV31*02	mTRBJ1-4*02	4
								ASSQESTGLYEQY	mTRBV5*01	mTRBJ2-7*01	2
								ASSQDSNAETLY	mTRBV5*01	mTRBJ2-3*01	2
								ASSGAAYNERLF	mTRBV13-3*01	mTRBJ1-4*02	6
								ASSQGWGGAETLY	mTRBV5*04	mTRBJ2-3*01	3
								ASSPGPLNAEQF	mTRBV5*04	mTRBJ2-1*01	2
								ASSGTSGTLY	mTRBV13-3*01	mTRBJ2-3*01	2
								AWSQYKSSAETLY	mTRBV31*01	mTRBJ2-3*01	4
								ASGDSGNTLY	mTRBV13-2*01	mTRBJ1-3*01	11
								ASGRDIYEQY	mTRBV13-1*02	mTRBJ2-7*01	12
								ASSQGEGQDTQY	mTRBV13-3*01	mTRBJ2-5*01	2
								ASGDGGNTLY	mTRBV13-2*01	mTRBJ1-3*01	2
								ASSDGSYEQY	mTRBV13-1*02	mTRBJ2-7*01	2
								ASNWGTGGLEQY	mTRBV14*01	mTRBJ2-7*01	2
								A*GTGASAETLY	mTRBV31*02	mTRBJ2-3*01	5
								ASSDTGGAGGTQY	mTRBV13-1*02	mTRBJ2-5*01	11
								ASSNVGGRVLFAETLY	mTRBV13-1*02	mTRBJ2-3*01	3
								ASGGWDRETLY	mTRBV13-2*01	mTRBJ2-3*01	3
								ASSREYWGPSSYEQY	mTRBV5*04	mTRBJ2-7*01	2
								ASS*WTEEVF	mTRBV14*01	mTRBJ1-1*01	2
								ASRQGARPD	mTRBV13-2*03	mTRBJ2-4*01	3
								ASSAAGRERLF	mTRBV13-1*02	mTRBJ1-4*02	5
								ASSQESTGFYEQY	mTRBV5*04	mTRBJ2-7*01	4
								ASSQDGGQGGEQY	mTRBV5*01	mTRBJ2-7*01	3
								*	mTRBV2*01	mTRBJ2-7*01	3
								ASTPDTSTETLY	mTRBV14*01	mTRBJ2-3*01	2
								ASSRDIYEQY	mTRBV13-1*02	mTRBJ2-7*01	9
								ASGAGQCEQY	mTRBV13-2*01	mTRBJ2-7*01	5
								*	mTRBV31*02	mTRBJ1-4*02	4
								ASSRQGGDQY	mTRBV29*01	mTRBJ2-7*01	2
								AWNLPGAEQF	mTRBV31*02	mTRBJ2-1*01	2
								ASGDAGGSDGQY	mTRBV13-2*01	mTRBJ2-7*01	3
								ASRRNSGNTLY	mTRBV14*01	mTRBJ1-3*01	5
								ASGYTGYEQY	mTRBV13-2*03	mTRBJ2-7*01	2
								ASSLSGLDEQY	mTRBV29*01	mTRBJ2-7*01	4
								A*GLGGSYEQY	mTRBV31*02	mTRBJ2-7*01	2
								ASGDVAGQDSDYT	mTRBV13-2*01	mTRBJ1-2*01	2
								ASGDSQGKDTQY	mTRBV13-2*01	mTRBJ2-5*01	3524
								ASSQDGGQGREQY	mTRBV5*01	mTRBJ2-7*01	686
								*	mTRBV31*01	mTRBJ2-1*01	4
								ASSWGTGGLEQY	mTRBV14*01	mTRBJ2-7*01	3
								ASSATGAERLF	mTRBV14*01	mTRBJ1-4*02	10
								ASSELGNYAEQF	mTRBV13-3*01	mTRBJ2-1*01	859
								ASGETGDTEVF	mTRBV13-2*01	mTRBJ1-1*01	769
								ASSRQGGEQY	mTRBV29*01	mTRBJ2-7*01	3
								ASSDVGTGTNERLF	mTRBV13-1*02	mTRBJ1-4*02	4
								ASSRDSAETLY	mTRBV17*01	mTRBJ2-3*01	160
								ASSQGSSAETLY	mTRBV5*01	mTRBJ2-3*01	5
								ASKQGSGQF	mTRBV13-1*02	mTRBJ2-1*01	5
								*	mTRBV29*01	mTRBJ2-7*01	7
								ASSGQSSYEQY	mTRBV13-3*01	mTRBJ2-7*01	1522
								AWNRGSSAETLY	mTRBV31*02	mTRBJ2-3*01	3
								ASS*GGDEQY	mTRBV5*04	mTRBJ2-7*01	2
								ASRHGGLQNTLY	mTRBV17*01	mTRBJ2-4*01	2
								ASGGDNDQAPL	mTRBV13-2*01	mTRBJ1-5*01	3
								A*SPGTANSDYT	mTRBV31*02	mTRBJ1-2*01	2
								AWNLYKSSAETLY	mTRBV31*02	mTRBJ2-3*01	2
								ASGEGLGGPETLY	mTRBV13-2*01	mTRBJ2-3*01	10
								*	mTRBV13-1*02	mTRBJ1-4*02	3
								AWSLGGSYEQY	mTRBV31*01	mTRBJ2-7*01	6
								ASSEGQNAEVF	mTRBV13-3*01	mTRBJ1-1*01	4
								ASGDATGGNQNTLY	mTRBV13-2*01	mTRBJ2-4*01	6
								ASSFLGGRQDTQY	mTRBV14*01	mTRBJ2-5*01	2
								ASGEPETSSQNTLY	mTRBV13-2*01	mTRBJ2-4*01	4
								ASSWGTGGLVQY	mTRBV14*01	mTRBJ2-7*01	2
								AWAGTGGNERLF	mTRBV31*02	mTRBJ1-4*02	4348
								ASSFGVSAETLY	mTRBV14*01	mTRBJ2-3*01	5
								*	mTRBV13-1*02	mTRBJ2-1*01	2
								ASSDEGTG*DTQY	mTRBV13-3*01	mTRBJ2-5*01	6
								*	mTRBV29*01	mTRBJ2-7*01	2
								ASSWNEQY	mTRBV29*01	mTRBJ2-7*01	2
								ASSVLGRDEQY	mTRBV29*01	mTRBJ2-7*01	3
								ASSQEATGFYEQY	mTRBV5*01	mTRBJ2-7*01	14
								ASTPDTSAETLY	mTRBV14*01	mTRBJ2-3*01	3
								AWNLGGSYEQY	mTRBV31*02	mTRBJ2-7*01	2
								ASSSNEQY	mTRBV29*01	mTRBJ2-7*01	4
								ASSRDKAGGDTQY	mTRBV17*01	mTRBJ2-5*01	64
								*	mTRBV13-2*01	mTRBJ2-4*01	3
								ASSDGWDTEVF	mTRBV13-1*02	mTRBJ1-1*01	5
								ASKGGSSYEQY	mTRBV29*01	mTRBJ2-7*01	40
								ASTPDTSAETLY	mTRBV14*01	mTRBJ2-3*01	4
								ASRSRDRADTEVF	mTRBV14*01	mTRBJ1-1*01	2290
								ASSHDSYAEQF	mTRBV2*01	mTRBJ2-1*01	2
								ASGERTGEVF	mTRBV13-2*03	mTRBJ1-1*01	8
								AWSLYKSSAETLY	mTRBV31*01	mTRBJ2-3*01	5676
								ASSQESTGFYEQY	mTRBV5*01	mTRBJ2-7*01	2
								ASSQTGTGRTRLY	mTRBV14*01	mTRBJ1-6*01	2
								ASSYTGTSAETLY	mTRBV12-1*02	mTRBJ2-3*01	4
								ASGDAGGAPAEQF	mTRBV13-2*01	mTRBJ2-1*01	2
								*	mTRBV13-1*02	mTRBJ2-7*01	3
								ASSRQGGGQY	mTRBV29*01	mTRBJ2-7*01	4
								ASSRDIYEQY	mTRBV13-1*02	mTRBJ2-7*01	2399
								ASGDAGGSDEQY	mTRBV13-2*01	mTRBJ2-7*01	1461
								ASSPGPLYAEQF	mTRBV5*04	mTRBJ2-1*01	2
								ASGQGARPD	mTRBV13-2*03	mTRBJ2-4*01	3
								ASSRQGGEQY	mTRBV29*01	mTRBJ2-7*01	2
								ASSPDRTGQAPL	mTRBV13-1*02	mTRBJ1-5*01	4
								ASEWGSSYEQY	mTRBV29*01	mTRBJ2-7*01	2
								ASSQGGGQDTQY	mTRBV13-3*01	mTRBJ2-5*01	3
								GARAPGAGYAEQF	mTRBV20*01	mTRBJ2-1*01	19
								ASSDRSSTETLY	mTRBV13-3*01	mTRBJ2-3*01	3
								ASSLLGLDEQY	mTRBV29*01	mTRBJ2-7*01	7
								ASGDATGGNRNTLY	mTRBV13-2*01	mTRBJ2-4*01	2
								ASSGTACNERLF	mTRBV13-3*01	mTRBJ1-4*02	2
								ASSFGVSAETLY	mTRBV14*01	mTRBJ2-3*01	2
								ASNQRLGDTQY	mTRBV2*01	mTRBJ2-5*01	3
								ASSQEGKGGPETLY	mTRBV5*01	mTRBJ2-3*01	2
								ASSSGGGYEQY	mTRBV17*01	mTRBJ2-7*01	2
								*	mTRBV14*01	mTRBJ2-1*01	3
								ASRSRDRADTEVF	mTRBV14*01	mTRBJ1-1*01	5
								ASSGLRNTEVF	mTRBV13-1*02	mTRBJ1-1*01	2
								ASSFPGQSSNERLF	mTRBV14*01	mTRBJ1-4*02	7
								*	mTRBV2*01	mTRBJ2-7*01	230
								ASSQRLGDTQY	mTRBV2*01	mTRBJ2-5*01	8
								ASSWDSAETLY	mTRBV4*01	mTRBJ2-3*01	2
								ASTPDISAETLY	mTRBV14*01	mTRBJ2-3*01	3
								ASGDNPNTEVF	mTRBV13-2*03	mTRBJ1-1*01	5
								ASAPGAGGYEQY	mTRBV5*04	mTRBJ2-7*01	2
								*	mTRBV31*02	mTRBJ1-4*02	2
								ASSPRTGQDTQY	mTRBV14*01	mTRBJ2-5*01	2
								ASSYTGTSAETLY	mTRBV12-1*02	mTRBJ2-3*01	2
								*	mTRBV12-1*01	mTRBJ2-5*01	3
								AWSSGLGDYAEQF	mTRBV31*01	mTRBJ2-1*01	30
								AWAGTGGNERLF	mTRBV31*02	mTRBJ1-4*02	4
								ASGEAPNTGQLY	mTRBV13-2*01	mTRBJ2-2*01	3
								ASSRDGGQGREQY	mTRBV5*04	mTRBJ2-7*01	3
								*	mTRBV5*01	mTRBJ2-4*01	5
								ASSWGRSNTEVF	mTRBV17*01	mTRBJ1-1*01	13
								ASSSLGGRQDTQY	mTRBV14*01	mTRBJ2-5*01	6
								*	mTRBV31*01	mTRBJ2-3*01	3
								ASSYRLGGSYEQY	mTRBV4*01	mTRBJ2-7*01	17
								ASNAGGYEQY	mTRBV13-2*03	mTRBJ2-7*01	2
								ASSFPGQNSNERLF	mTRBV14*01	mTRBJ1-4*02	8
								ASSQERGSPYEQY	mTRBV2*01	mTRBJ2-7*01	3
								ASSPRDWGAETLY	mTRBV5*04	mTRBJ2-3*01	2
								ASGSREYNSPLY	mTRBV13-1*02	mTRBJ1-6*01	5
								*	mTRBV17*01	mTRBJ1-4*02	3
								*	mTRBV31*02	mTRBJ2-3*01	23
								ASSPDRTGQAPL	mTRBV13-1*02	mTRBJ1-5*01	7
								ASSQDTWGQDTQY	mTRBV5*01	mTRBJ2-5*01	705
								ASGGTAYNERLF	mTRBV13-3*01	mTRBJ1-4*02	2
								ASGGVEGGYAEQF	mTRBV13-2*01	mTRBJ2-1*01	1276
								ASGDADWVQNTLY	mTRBV13-2*01	mTRBJ2-4*01	5
								ASSQAGTGGAETLY	mTRBV5*04	mTRBJ2-3*01	3
								ASSLLGNSPLY	mTRBV4*01	mTRBJ1-6*01	7
								*	mTRBV13-2*01	mTRBJ2-5*01	10
								ARGTGASAETLY	mTRBV31*02	mTRBJ2-3*01	13
								ASSREEKGGPETLY	mTRBV5*04	mTRBJ2-3*01	2
								*	mTRBV29*01	mTRBJ2-7*01	3
								ASSQEAGGWDTQY	mTRBV5*01	mTRBJ2-5*01	4
								ASGPGPLYAEQF	mTRBV5*04	mTRBJ2-1*01	2
								ASGDAGYEQY	mTRBV13-2*01	mTRBJ2-7*01	8
								ASSQETSTEVF	mTRBV5*01	mTRBJ1-1*01	3
								ASAGGAETLY	mTRBV13-3*01	mTRBJ2-3*01	3
								ASSRGGDEQY	mTRBV5*04	mTRBJ2-7*01	3
								ASSDGWDTEVF	mTRBV13-1*02	mTRBJ1-1*01	2181
								*	mTRBV17*01	mTRBJ1-4*02	2
								ASSDAANTEVF	mTRBV13-1*02	mTRBJ1-1*01	10
								ASGDAGGAPVEQF	mTRBV13-2*01	mTRBJ2-1*01	2
								ASSEGGAGTEQF	mTRBV13-1*02	mTRBJ2-1*01	2
								ASSQGEKGGPETLY	mTRBV5*01	mTRBJ2-3*01	2
								ASSPGTGYEQY	mTRBV4*01	mTRBJ2-7*01	37
								ASSQDLGQY	mTRBV2*01	mTRBJ2-7*01	3
								ASSRDIYEQY	mTRBV13-1*02	mTRBJ2-7*01	3
								ASSSGTDNQAPL	mTRBV19*01	mTRBJ1-5*01	6
								AWSLAGNAEVF	mTRBV31*01	mTRBJ1-1*01	11
								ASSEPGNYAEQF	mTRBV13-3*01	mTRBJ2-1*01	3
								*	mTRBV13-3*01	mTRBJ2-3*01	2
								AGAGTGGNERLF	mTRBV31*02	mTRBJ1-4*02	2
								AWGTGARAETLY	mTRBV31*02	mTRBJ2-3*01	2
								ASSYAGTSAETLY	mTRBV12-1*02	mTRBJ2-3*01	3
								AWMTGEVF	mTRBV31*02	mTRBJ1-1*01	2
								ASSSTGAERLF	mTRBV14*01	mTRBJ1-4*02	5
								ASSQDGGQGREQY	mTRBV5*01	mTRBJ2-7*01	2
								ASSNGGAGTEQF	mTRBV13-1*02	mTRBJ2-1*01	2
								ASGDGGNTLY	mTRBV13-2*01	mTRBJ1-3*01	4
								A*RTGEVF	mTRBV31*02	mTRBJ1-1*01	2
								ASGRQGNYAEQF	mTRBV13-2*03	mTRBJ2-1*01	3
								ASTPGTSAETLY	mTRBV14*01	mTRBJ2-3*01	3
								ASSGTGGGAETLY	mTRBV14*01	mTRBJ2-3*01	2
								ASSQGLEQY	mTRBV2*01	mTRBJ2-7*01	2
								ACKQGSEQF	mTRBV13-1*02	mTRBJ2-1*01	2
								ASGERTGEVF	mTRBV13-2*01	mTRBJ1-1*01	10
								ASSQGLGGQDTQY	mTRBV5*04	mTRBJ2-5*01	3
								ASSDGGAGTGQF	mTRBV13-1*02	mTRBJ2-1*01	5
								ASGDSLLNYAEQF	mTRBV13-2*03	mTRBJ2-1*01	3
								ASSDEGTGQDTQY	mTRBV13-3*01	mTRBJ2-5*01	10
								AWSPGTANSDYT	mTRBV31*02	mTRBJ1-2*01	3286
								AWSLGGSYEQY	mTRBV31*01	mTRBJ2-7*01	2
								*	mTRBV29*01	mTRBJ2-7*01	2
								ASKQGSEQF	mTRBV13-1*02	mTRBJ2-1*01	3
								ASSQDSSAETLY	mTRBV5*01	mTRBJ2-3*01	912
								AWCSGLGDYAEQF	mTRBV31*02	mTRBJ2-1*01	2
								ASGGTGYEQY	mTRBV13-2*01	mTRBJ2-7*01	5
								*	mTRBV29*01	mTRBJ2-3*01	5
								ASSPGQGKDTQY	mTRBV14*01	mTRBJ2-5*01	9
								ASSLRDGDAEQF	mTRBV14*01	mTRBJ2-1*01	7
								ASSQGYWGPSSYEQY	mTRBV5*01	mTRBJ2-7*01	3
								*	mTRBV19*03	mTRBJ2-5*01	2
								ASSQAGTEGAETLY	mTRBV5*01	mTRBJ2-3*01	2
								ASGDPGGGQNTLY	mTRBV13-2*01	mTRBJ2-4*01	6
								ASRDINERLF	mTRBV13-3*01	mTRBJ1-4*02	3
								ASSNTGAETLY	mTRBV13-3*01	mTRBJ2-3*01	3
								ASNGTGGGAETLY	mTRBV14*01	mTRBJ2-3*01	2
								ASAGARGGTLY	mTRBV19*03	mTRBJ2-3*01	2
								ASGDGGNTLY	mTRBV13-2*01	mTRBJ1-3*01	7
								ALAGTGGNERLF	mTRBV31*02	mTRBJ1-4*02	2
								ASSRQSSYEQY	mTRBV13-3*01	mTRBJ2-7*01	2
								*	mTRBV12-1*01	mTRBJ2-5*01	4
								ASGQGARPD	mTRBV13-2*03	mTRBJ2-4*01	5
								*	mTRBV29*01	mTRBJ2-7*01	3
								ASRSQEYNSPLY	mTRBV13-1*02	mTRBJ1-6*01	4
								*	mTRBV31*01	mTRBJ2-3*01	5
								ASRSREYNSPLY	mTRBV13-1*02	mTRBJ1-6*01	6
								ASSPTGTVDTEVF	mTRBV4*01	mTRBJ1-1*01	2
								ASSQEEKGGPETLY	mTRBV5*04	mTRBJ2-3*01	3
								*	mTRBV14*01	mTRBJ2-7*01	5
								AWSSGLGDYAEQF	mTRBV31*01	mTRBJ2-1*01	5
								ASSDVGTGTNERLF	mTRBV13-1*02	mTRBJ1-4*02	4
								ASSHTGTDNERLF	mTRBV5*04	mTRBJ1-4*02	2
								ASSEGQSTEVF	mTRBV13-3*01	mTRBJ1-1*01	7
								ASSPGLANQDTQY	mTRBV14*01	mTRBJ2-5*01	895
								*	mTRBV5*01	mTRBJ2-4*01	3
								ASS*QGNYAEQF	mTRBV13-1*02	mTRBJ2-1*01	2
								ASRRNYGNTLY	mTRBV14*01	mTRBJ1-3*01	2
								ASSELGSYAEQF	mTRBV13-3*01	mTRBJ2-1*01	5
								ASSRDIYEQY	mTRBV13-1*02	mTRBJ2-7*01	2
								ASSQTGTGRTTLY	mTRBV14*01	mTRBJ1-6*01	21
								ASGLRDRDAEQF	mTRBV14*01	mTRBJ2-1*01	7
								ASSPRDWSAETLY	mTRBV5*04	mTRBJ2-3*01	554
								ASSQTGTGRTPLY	mTRBV14*01	mTRBJ1-6*01	3
								*	mTRBV31*02	mTRBJ2-3*01	2
								*	mTRBV13-3*01	mTRBJ2-1*01	2
								AGTPDTSAETLY	mTRBV14*01	mTRBJ2-3*01	2
								ASSSTGAERLF	mTRBV14*01	mTRBJ1-4*02	3
								*	mTRBV13-2*01	mTRBJ2-3*01	3
								ASSDDRENTEVF	mTRBV13-3*01	mTRBJ1-1*01	727
								ASSAAGHGRLF	mTRBV13-1*02	mTRBJ1-4*02	3
								ASSDGGYEQY	mTRBV13-1*02	mTRBJ2-7*01	5
								ASGEGLGGPGTLY	mTRBV13-2*01	mTRBJ2-3*01	3
								ASSLRNRDAEQF	mTRBV14*01	mTRBJ2-1*01	4
								ASSQEEKGGPETLY	mTRBV5*01	mTRBJ2-3*01	2
								AWSSGLGDYAEQF	mTRBV31*02	mTRBJ2-1*01	2
								ASSQEGDSQDTQY	mTRBV2*01	mTRBJ2-5*01	4
								ASSHTGTDNERLF	mTRBV5*04	mTRBJ1-4*02	3
								ASSRQGGEQY	mTRBV29*01	mTRBJ2-7*01	828
								ASSDGGHEQY	mTRBV13-1*02	mTRBJ2-7*01	4
								ASGPRDWSAETLY	mTRBV5*04	mTRBJ2-3*01	4
								ASSPGPPYAEQF	mTRBV5*04	mTRBJ2-1*01	2
								ASSPGRANQDTQY	mTRBV14*01	mTRBJ2-5*01	11
								ASGDADWAQNTLY	mTRBV13-2*01	mTRBJ2-4*01	14
								ASGNGGNTLY	mTRBV13-2*03	mTRBJ1-3*01	3
								*	mTRBV1*01	mTRBJ2-3*01	2
								ASGDVGGRTLY	mTRBV13-2*01	mTRBJ2-4*01	2
								AWSLYKSRAETLY	mTRBV31*01	mTRBJ2-3*01	3
								*	mTRBV14*01	mTRBJ1-4*02	2
								ASSLLGLDEQY	mTRBV29*01	mTRBJ2-7*01	2
								ASGPGLANQDTQY	mTRBV14*01	mTRBJ2-5*01	3
								ASSQGPGGASQNTLY	mTRBV5*01	mTRBJ2-4*01	2
								ASSDRSSAETLY	mTRBV13-3*01	mTRBJ2-3*01	2112
								ASSQDWGGAETLY	mTRBV5*04	mTRBJ2-3*01	3
								*	mTRBV12-1*02	mTRBJ2-5*01	2
								ASGETGDTEVF	mTRBV13-2*01	mTRBJ1-1*01	2
								ASGDGGAQDTQY	mTRBV13-2*01	mTRBJ2-5*01	7
								ASGGRGRETLY	mTRBV13-2*01	mTRBJ2-3*01	6
								ASSDTGGAGDTQY	mTRBV13-1*02	mTRBJ2-5*01	3
								ASGDAGQNYNNQAPL	mTRBV13-2*01	mTRBJ1-5*01	4
								ASSDVGTGANERLF	mTRBV13-1*02	mTRBJ1-4*02	8
								ASSQGLGGQDTQY	mTRBV5*01	mTRBJ2-5*01	528
								TCSADHWGKTLY	mTRBV1*01	mTRBJ2-3*01	96
								ACTGGASETLY	mTRBV31*02	mTRBJ2-3*01	4
								ASSPWAGQDTQY	mTRBV14*01	mTRBJ2-5*01	2
								ASRDINERLF	mTRBV13-3*01	mTRBJ1-4*02	2
								ASNSGGGYEQY	mTRBV17*01	mTRBJ2-7*01	2
								*	mTRBV12-1*01	mTRBJ2-5*01	2
								ASSDATDYEQY	mTRBV13-3*01	mTRBJ2-7*01	4
								ASSQGLGGRDTQY	mTRBV5*01	mTRBJ2-5*01	2
								ASSQDRGGAYEQY	mTRBV2*01	mTRBJ2-7*01	2
								ASSDADNQDTQY	mTRBV13-3*01	mTRBJ2-5*01	1270
								ASSQDWGGAETLY	mTRBV5*01	mTRBJ2-3*01	2
								ASGDAGGAPAEQF	mTRBV13-2*01	mTRBJ2-1*01	2
								*	mTRBV13-1*02	mTRBJ1-4*02	2
								ASSLLGLGEQY	mTRBV29*01	mTRBJ2-7*01	6
								ASMAETLY	mTRBV29*01	mTRBJ2-3*01	2
								ASSDDREDTEVF	mTRBV13-3*01	mTRBJ1-1*01	4
								*	mTRBV5*01	mTRBJ2-3*01	8
								ASSADQDTQY	mTRBV13-2*03	mTRBJ2-5*01	3
								ASSFLGGRQDTQY	mTRBV14*01	mTRBJ2-5*01	5
								ASGDTGCEQY	mTRBV13-2*01	mTRBJ2-7*01	3
								ASSIRRAQDTQY	mTRBV19*01	mTRBJ2-5*01	13
								ASGNAGGSDEQY	mTRBV13-2*03	mTRBJ2-7*01	2
								ASSLSEQY	mTRBV29*01	mTRBJ2-7*01	6
								ASSQEYWGLSSYEQY	mTRBV5*01	mTRBJ2-7*01	2
								ASSFEVSAETLY	mTRBV14*01	mTRBJ2-3*01	2
								ASSLRDRDVEQF	mTRBV14*01	mTRBJ2-1*01	3
								ASSDAVNTEVF	mTRBV13-1*02	mTRBJ1-1*01	2
								ASSRAGTGGAETLY	mTRBV5*04	mTRBJ2-3*01	3
								*	mTRBV13-1*02	mTRBJ1-1*01	3
								ASSLNVQY	mTRBV29*01	mTRBJ2-7*01	2
								ASSRTSETLY	mTRBV13-3*01	mTRBJ2-3*01	4
								ASSSTEAERLF	mTRBV14*01	mTRBJ1-4*02	3
								AWGTGASAETLY	mTRBV31*02	mTRBJ2-3*01	5964
								ASSGTAYSERLF	mTRBV13-3*01	mTRBJ1-4*02	5
								ASSRQGGEQY	mTRBV29*01	mTRBJ2-7*01	3
								ASSDRTCEQY	mTRBV13-1*02	mTRBJ2-7*01	2
								*	mTRBV19*03	mTRBJ1-6*01	2
								ASSRESETLY	mTRBV17*01	mTRBJ2-3*01	9
								*	mTRBV13-2*01	mTRBJ2-5*01	10
								ASSQRLGDTQY	mTRBV2*01	mTRBJ2-5*01	2
								ASRDVNERLF	mTRBV13-3*01	mTRBJ1-4*02	5
								*	mTRBV13-1*02	mTRBJ1-1*01	3
								ASGQGAQPD	mTRBV13-2*03	mTRBJ2-4*01	3
								ASSEGQNTEVF	mTRBV13-3*01	mTRBJ1-1*01	1376
								ASSQAGAGNTLY	mTRBV5*01	mTRBJ1-3*01	3
								ASSGRDWGGAETLY	mTRBV15*01	mTRBJ2-3*01	2
								ASSQTGTGRTPLY	mTRBV14*01	mTRBJ1-6*01	5
								ASSQERDSQDTQY	mTRBV2*01	mTRBJ2-5*01	2
								ASSWDWVSSQNTLY	mTRBV4*01	mTRBJ2-4*01	31
								ASDAGGYEQY	mTRBV13-2*03	mTRBJ2-7*01	3
								*	mTRBV14*01	mTRBJ2-5*01	2
								ASSDRTHEQY	mTRBV13-1*02	mTRBJ2-7*01	3
								*	mTRBV31*02	mTRBJ2-3*01	3
								ASSWGTGGPEQY	mTRBV14*01	mTRBJ2-7*01	4
								ASSDVGGRVLFAETLY	mTRBV13-1*02	mTRBJ2-3*01	5
								ASSVSAEQF	mTRBV13-3*01	mTRBJ2-1*01	2
								ASSSRRFNQDTQY	mTRBV5*04	mTRBJ2-5*01	3
								ANSPGTPNQDTQY	mTRBV14*01	mTRBJ2-5*01	2
								ASGDGGNTLY	mTRBV13-2*01	mTRBJ1-3*01	2
								ASSEGRGQPEVF	mTRBV13-3*01	mTRBJ1-1*01	2
								AWNSGLGDYAEQF	mTRBV31*02	mTRBJ2-1*01	9
								ASRAETLY	mTRBV29*01	mTRBJ2-3*01	3
								ASSREGQGSQNTLY	mTRBV17*01	mTRBJ2-4*01	65
								ASGDAGGSGEQY	mTRBV13-2*01	mTRBJ2-7*01	3
								ASSDGGTGQDTQY	mTRBV13-3*01	mTRBJ2-5*01	5
								ASSGTGGGAETLY	mTRBV14*01	mTRBJ2-3*01	1858
								ASSQDGGQGRGQY	mTRBV5*01	mTRBJ2-7*01	3
								ASSGTLETLY	mTRBV13-3*01	mTRBJ2-3*01	2
								ASGDGGA*DTQY	mTRBV13-2*01	mTRBJ2-5*01	2
								GASTGEVF	mTRBV20*01	mTRBJ1-1*01	2
								*	mTRBV13-2*01	mTRBJ2-7*01	4
								ASGDTTNSDYT	mTRBV13-2*01	mTRBJ1-2*01	2
								ASSQGLGGQDTQY	mTRBV5*01	mTRBJ2-5*01	2
								ASSWGTGSLEQY	mTRBV14*01	mTRBJ2-7*01	2
								ASAPDTSAETLY	mTRBV14*01	mTRBJ2-3*01	4
								ASKWGSPYEQY	mTRBV29*01	mTRBJ2-7*01	4
								ASSQAGTGGAETLY	mTRBV5*01	mTRBJ2-3*01	749
								ASSGTAYNERLF	mTRBV13-3*01	mTRBJ1-4*02	4
								ASSDRAYEQY	mTRBV13-1*02	mTRBJ2-7*01	5
								ASTPGLGEQDTQY	mTRBV19*03	mTRBJ2-5*01	2
								ASSQDTWGQDTQY	mTRBV5*01	mTRBJ2-5*01	2
								ASSQETDTEVF	mTRBV5*01	mTRBJ1-1*01	2
								ACTGGALETLY	mTRBV31*02	mTRBJ2-3*01	2
								ASAGDGLGGRAETLY	mTRBV29*01	mTRBJ2-3*01	2
								ASSEWAANTEVF	mTRBV13-3*01	mTRBJ1-1*01	2047
								ACTPDTSAETLY	mTRBV14*01	mTRBJ2-3*01	2
								*	mTRBV2*01	mTRBJ2-7*01	2
								ASSFLGGRQDTQY	mTRBV14*01	mTRBJ2-5*01	2
								ASTPNTSAETLY	mTRBV14*01	mTRBJ2-3*01	2
								*	mTRBV13-2*03	mTRBJ2-5*01	2
								AWSLAGNTEVF	mTRBV31*01	mTRBJ1-1*01	12
								ASSVDRENTEVF	mTRBV13-3*01	mTRBJ1-1*01	2
								ASSRDIYEQY	mTRBV13-1*02	mTRBJ2-7*01	5
								ASGAGQYEQY	mTRBV13-2*01	mTRBJ2-7*01	4
								ASGGTGDTEVF	mTRBV13-2*01	mTRBJ1-1*01	2
								ASSQTENTEVF	mTRBV5*04	mTRBJ1-1*01	2
								ASSGLQNTEVF	mTRBV13-1*02	mTRBJ1-1*01	966
								ASSEGAGGYAEQF	mTRBV13-1*02	mTRBJ2-1*01	7
								*	mTRBV13-2*01	mTRBJ2-1*01	3
								ASSDVGGRVLFAETLY	mTRBV13-1*02	mTRBJ2-3*01	3
								*	mTRBV13-2*01	mTRBJ2-4*01	3
								ASSGGGYEQY	mTRBV13-1*02	mTRBJ2-7*01	3
								*	mTRBV29*01	mTRBJ1-6*01	5
								ASSDGGCEQY	mTRBV13-1*02	mTRBJ2-7*01	3
								ANSQGEGQDTQY	mTRBV13-3*01	mTRBJ2-5*01	2
								GAGTGEVF	mTRBV20*01	mTRBJ1-1*01	2
								ASSPGPLYAEQF	mTRBV5*04	mTRBJ2-1*01	2
								ASSQEYWGPSSYEQY	mTRBV5*01	mTRBJ2-7*01	2
								GASSSANTEVF	mTRBV20*01	mTRBJ1-1*01	2
								ASGADQDTQY	mTRBV13-2*01	mTRBJ2-5*01	4
								ASTGDGLGGRAETLY	mTRBV29*01	mTRBJ2-3*01	2
								AWSGTGPNERLF	mTRBV31*02	mTRBJ1-4*02	3790
								ASSHTGADNERLF	mTRBV5*04	mTRBJ1-4*02	2
								ASSPGTPSQDTQY	mTRBV14*01	mTRBJ2-5*01	6
								ASSIGGNSYEQY	mTRBV19*01	mTRBJ2-7*01	2
								ASSSQGWSTLY	mTRBV17*01	mTRBJ2-4*01	2
								ASSWGTGTERLF	mTRBV14*01	mTRBJ1-4*02	1920
								*	mTRBV13-2*01	mTRBJ2-4*01	3
								ASGDTGYEQY	mTRBV13-2*01	mTRBJ2-7*01	4
								ASSDSAEQF	mTRBV13-3*01	mTRBJ2-1*01	1004
								ASSLQDRDAEQF	mTRBV14*01	mTRBJ2-1*01	7
								*	mTRBV12-1*01	mTRBJ2-5*01	636
								ASRYRGASSDYT	mTRBV4*01	mTRBJ1-2*01	2
								AGSQNTLY	mTRBV12-2*02	mTRBJ2-4*01	7
								*	mTRBV29*01	mTRBJ2-3*01	2
								ASSQDWGGAEALY	mTRBV5*04	mTRBJ2-3*01	2
								*	mTRBV13-1*02	mTRBJ2-5*01	2
								*	mTRBV13-2*01	mTRBJ2-5*01	3
								*	mTRBV29*01	mTRBJ2-7*01	3
								ASSQRLGDTQY	mTRBV2*01	mTRBJ2-5*01	570
								ASSGTSETLY	mTRBV13-3*01	mTRBJ2-3*01	1492
								ASSQEYWGPSPYEQY	mTRBV5*01	mTRBJ2-7*01	3
								ASGDVGGHTLY	mTRBV13-2*01	mTRBJ2-4*01	1425
								ASRWGSSYEQY	mTRBV29*01	mTRBJ2-7*01	2
								ASSDADNQDTQY	mTRBV13-3*01	mTRBJ2-5*01	3
								ASTPGLGERDTQY	mTRBV19*03	mTRBJ2-5*01	2
								ASSGTGGGAETLY	mTRBV14*01	mTRBJ2-3*01	8
								ASSPGLANQDTQY	mTRBV14*01	mTRBJ2-5*01	2
								*	mTRBV17*01	mTRBJ2-7*01	6
								ASSDVGGRVLSAETLY	mTRBV13-1*02	mTRBJ2-3*01	3
								ASGESPNTGQLY	mTRBV13-2*03	mTRBJ2-2*01	2
								ASSEGQNTEVF	mTRBV13-3*01	mTRBJ1-1*01	2
								ASSYTGTSAETLY	mTRBV12-1*02	mTRBJ2-3*01	3
								ASSQESTGCYEQY	mTRBV5*01	mTRBJ2-7*01	2
								ASGDAGQNYNNQAPL	mTRBV13-2*01	mTRBJ1-5*01	2
								ASSLRGRDAEQF	mTRBV14*01	mTRBJ2-1*01	5
								ASKQGFEQF	mTRBV13-1*02	mTRBJ2-1*01	2

## Sheet: Fig.6e
Fig.6e
Days	DBT+CD8+TRM+IgG	DBT+CD8+TRM+αMHC-I
30		1
50	0
23
25
50	0
50	0
50	0
19
16		1
36		1
40		1

## Sheet: Fig.7c
Fig.7c
CD8+T		CD69+CD8TM		CD69-CD8TM		CD4+T		Treg		Th cells
T-ctr	T-αFGL2	T-ctr	T-αFGL2	T-ctr	T-αFGL2	T-ctr	T-αFGL2	T-ctr	T-αFGL2	T-ctr	T-αFGL2
8.87235	21.8936	1.06305	7.68341	7.72344	13.4914	30.8202	24.8926	3.00924	1.96629	27.8109	22.9263
11.3892	17.1199	2.00538	5.01002	9.06362	11.6414	35.6491	22.3781	3.86365	1.46709	31.7906	20.8726
16.1224	14.6804	2.26215	4.96449	13.6778	9.53645	30.2016	24.3551	1.2907	2.19813	28.9109	22.157
15.5448	14.5095	1.62448	2.49495	13.5793	11.9136	25.3186	33.044	1.69628	2.33347	23.6223	30.7105

## Sheet: Fig.7e
					CD223	4.16098	3.03964	3.28862	3.1683	3.30888	3.65271	3.23809	3.83754	3.26298	3.53061	3.93984	3.38332	3.81616	4.27585	3.3907	3.08206
					CD279	2.04477	1.72328	2.03953	2.15311	2.71292	2.30499	2.25566	2.55307	2.25595	3.08541	2.15057	1.7117	1.81811	2.09248	2.59697	2.11105
markers expression ratio of CD69+CD8+TM/CD69-CD8+TM					CD69	4.45451	2.0961	2.29054	3.29994	4.1349	4.49068	4.03365	4.92008	4.53502	3.64964	2.40684	2.23141	2.31523	5.25773	4.90147	4.16698
					Ki67	8.2807	3.68324	6.83964	3.68293	2.98494	2.93461	2.01524	1.74135	2.63625	3.18459	5.80527	4.27706	6.01693	3.23033	2.23008	2.55374

## Sheet: Fig.7h
	Days -survival	Naïve	IgG treated	anti-CD69 treated
	11	1
	13	1
	14	1
	28		0
	28		0
	28		0
	12			1
	15			1
	15			1

## Sheet: Fig.8a-d
Fig.8a	T-ctr					T-αFGL2
CCR2	1.15098	1.44038	1.0955	1.16329	1.30321	1.07407	1.38379	1.35604	1.37081	1.16079
CSF1R	1.32697	1.4961	1.26355	1.15196	1.41703	1.20026	1.49871	1.52505	1.43042	1.2387
CXCR2	0.231181	0.452298	0.282216	0.298075	0.284648	0.256547	0.262084	0.289219	0.292146	0.238417
CXCR3	1.95247	1.80853	1.61798	2.03691	1.77608	2.10544	2.43268	2.64919	2.20542	2.0176
CX3CR1	1.87778	2.46394	2.25012	2.07421	2.09927	1.68002	2.18162	2.24644	2.42014	2.08195
Fig.8b
CXCR3+CD69+ of CD44+CD8+T	T-Ctr	T-αFGL2
	8.62	16.8
	5.78	7.32
	8.07	10.01
	2.66	8.76
	4.34	16.4
Fig.8c
	Days	WT-T-Ctr	WT-T-aFGL2	CXCR3-/--T-aFGL2
	21	1
	22	1
	22	1
	24	1
	25	1
	20			1
	21			1
	22			1
	24			1
	26			1
	24		1
	25		1
	27		1
	28		1
	35		0
Fig.8d
	CD69+CD44+CD8T per brain CXCR3KO vs WT
	WT-T-Ctr	WT-T-αFGL2	CXCR3-/--T-αFGL2
	1590	2295	1935
	2296	2830	1370
	1716	2207	1882
	1298	1936	1770
	1281	1952	1613

[truncated: 20 more sheets: Fig.8e-g, SF-1a, SF-1b, SF-1c, SF-1d, SF-1e, SF-1f, SF-1g, SF-2a, SF-2b, SF-2c, SF-3, SF-4, SF-5a,5c, SF-6b, SF-7, SF-8b, SF-8c, SF-9b, Supplementary Table-1]
